# Supplementary material for: Characterization of the MADS-Box Gene Family in Akebia trifoliata and Their Evolutionary Events in Angiosperms
Source: Genes (Basel). 2022 Oct 1;13(10):1777. doi: 10.3390/genes13101777 (PMC9601569; doi:10.3390/genes13101777)
Supplement: Supplementary file 1 [file genes-13-01777-s001.zip › Supplementary Tables.xlsx]

## Sheet: Supplementary Table S1
Table S1. Statistical analysis of gene structures between type Ⅰ and type Ⅱ MADS-box genes.
	Type Ⅰ	Type Ⅱ	P value
Gene length	1899.46±538.89	15599.03±2672.61	<0.01**
Exon number	1.54±0.18	8.09±0.53	<0.01**
Amino acid number	251.38±20.43	244.15±15.11	0.794
PI	7.56±0.53	8.68±0.27	0.077
MW (kDa)	28.57±2.27	28.04±1.72	0.855
Data were means ± standard errors; level of significance obtained from Student’s t-test between type Ⅰ and type Ⅱ is indicated as follow: **P < 0.01.
PI: isoelectric point; MW: molecular weight

## Sheet: Supplementary Table S2
Table S2. Previously reported A. trifoliata MADS-box genes
Homolog in this study	Modified name	Reported gene in Genebank	Reference
EVM0009546	AktAG_1	AY627635.1	Shan et al, 2006; Liu et al. 2010
EVM0023593	AktAG_2	AY627629.1
EVM0022723	AktAP3/DEF_1	AY627630.1
EVM0016520	AktAP3/DEF_3	DQ303124.1
		AY627631.1
EVM0017990	AktPI	AY627634.1
EVM0006618	AktSEP_1	GU357447.1
EVM0009403	AktSEP_2	GU357448.1
EVM0012649	AktSEP_3	AY627628.1
EVM0001926	AktSOC1/TM3_1	AY627633.1
EVM0013498	AktSQUA_1	AY627632.1
		GU357459.1

## Sheet: Supplementary Table S3
Table S3. Substitution rate and selection pressure of MADS-box duplicated gene pairs
Gene pair 1	Gene pair 2	Ka	Ks	Ka/Ks
AktMα_1	AktMα_3	0.228	0.928	0.245
AktMβ/Mγ_2	AktMγ_2	0.719	1.737	0.414
AktMγ_2	AktMγ_1	0.376	1.051	0.358
AktMγ_3	AktMγ_2	0.291	0.868	0.335
AktMγ_3	AktMγ_1	0.36	1.144	0.315
AktMIKC*_3	AktMIKC*_9	0.445	0.851	0.523
AktMIKC*_6	AktMIKC*_7	0.327	1.604	0.204
AktMIKC*_8	AktMIKC*_7	0.199	0.738	0.27
AktMIKC*_8	AktMIKC*_6	0.333	1.454	0.229
AktAG_3	AktAG_1	0.068	0.622	0.11
AktAGL6_2	AktAGL6_1	0.088	0.349	0.254
AktANR1_1	AktANR1_2	0.135	0.619	0.218
AktAP3/DEF_3	AktAP3/DEF_2	0.259	0.812	0.319
AktSEP_1	AktSQUA_1	0.634	1.895	0.334
AktSEP_4	AktSEP_1	0.176	0.753	0.234
AktSOC1/TM3_2	AktSOC1/TM3_1	0.479	1.089	0.44
AktSQUA_2	AktSQUA_1	0.178	0.974	0.182
AktSQUA_2	AktSEP_1	0.271	0.902	0.301
AktSVP_2	AktSVP_1	0.115	0.71	0.162

## Sheet: Supplementary Table S4
Table S4. Identification of MADS-box genes in 22 plant species.
Gene_name	Species	Species_Abbreviation	Taxonomy	MADS-BOX type
PKA54226.1	Apostasia_shenzhenica	ApSh	Monocot	Ma
PKA54646.1	Apostasia_shenzhenica	ApSh	Monocot	AGL12
PKA56758.1	Apostasia_shenzhenica	ApSh	Monocot	MIKC*
PKA57076.1	Apostasia_shenzhenica	ApSh	Monocot	SQUA
PKA57184.1	Apostasia_shenzhenica	ApSh	Monocot	AG
PKA57200.1	Apostasia_shenzhenica	ApSh	Monocot	OsMADS32
PKA66596.1	Apostasia_shenzhenica	ApSh	Monocot	AP3/DEF
PKA66784.1	Apostasia_shenzhenica	ApSh	Monocot	PI
PKA55180.1	Apostasia_shenzhenica	ApSh	Monocot	Mg
PKA49721.1	Apostasia_shenzhenica	ApSh	Monocot	SEP
PKA64068.1	Apostasia_shenzhenica	ApSh	Monocot	GGM13
PKA64073.1	Apostasia_shenzhenica	ApSh	Monocot	Ma
PKA55539.1	Apostasia_shenzhenica	ApSh	Monocot	SEP
PKA66277.1	Apostasia_shenzhenica	ApSh	Monocot	AGL6
PKA51017.1	Apostasia_shenzhenica	ApSh	Monocot	SOC1/TM3
PKA63029.1	Apostasia_shenzhenica	ApSh	Monocot	MIKC*
PKA63042.1	Apostasia_shenzhenica	ApSh	Monocot	Mg
PKA63049.1	Apostasia_shenzhenica	ApSh	Monocot	Mg
PKA53520.1	Apostasia_shenzhenica	ApSh	Monocot	Ma
PKA52357.1	Apostasia_shenzhenica	ApSh	Monocot	ANR1
PKA65978.1	Apostasia_shenzhenica	ApSh	Monocot	Ma
PKA56325.1	Apostasia_shenzhenica	ApSh	Monocot	AP3/DEF
PKA53805.1	Apostasia_shenzhenica	ApSh	Monocot	AG
PKA46995.1	Apostasia_shenzhenica	ApSh	Monocot	Ma
PKA62537.1	Apostasia_shenzhenica	ApSh	Monocot	Mg
PKA50368.1	Apostasia_shenzhenica	ApSh	Monocot	SQUA
PKA50401.1	Apostasia_shenzhenica	ApSh	Monocot	Ma
PKA62182.1	Apostasia_shenzhenica	ApSh	Monocot	ANR1
PKA46844.1	Apostasia_shenzhenica	ApSh	Monocot	AG
PKA48020.1	Apostasia_shenzhenica	ApSh	Monocot	AGL6
PKA59503.1	Apostasia_shenzhenica	ApSh	Monocot	SVP
PKA47147.1	Apostasia_shenzhenica	ApSh	Monocot	ANR1
PKA50013.1	Apostasia_shenzhenica	ApSh	Monocot	SVP
PKA62057.1	Apostasia_shenzhenica	ApSh	Monocot	SEP
PKA61663.1	Apostasia_shenzhenica	ApSh	Monocot	AGL6
PKA65030.1	Apostasia_shenzhenica	ApSh	Monocot	AG
PKA53724.1	Apostasia_shenzhenica	ApSh	Monocot	ANR1
Bradi5g21700.2	Brachypodium_distachyon	BrDi	Monocot	GGM13
Bradi5g12438.1	Brachypodium_distachyon	BrDi	Monocot	ANR1
Bradi5g11270.1	Brachypodium_distachyon	BrDi	Monocot	AGL12
Bradi5g08062.1	Brachypodium_distachyon	BrDi	Monocot	Mb
Bradi4g40948.2	Brachypodium_distachyon	BrDi	Monocot	AGL12
Bradi4g40357.1	Brachypodium_distachyon	BrDi	Monocot	AGL12
Bradi4g40350.3	Brachypodium_distachyon	BrDi	Monocot	AG
Bradi4g39420.1	Brachypodium_distachyon	BrDi	Monocot	Ma
Bradi4g39415.1	Brachypodium_distachyon	BrDi	Monocot	Ma
Bradi4g34680.1	Brachypodium_distachyon	BrDi	Monocot	SEP
Bradi4g30081.1	Brachypodium_distachyon	BrDi	Monocot	MIKC*
Bradi4g11101.1	Brachypodium_distachyon	BrDi	Monocot	MIKC*
Bradi4g06867.1	Brachypodium_distachyon	BrDi	Monocot	SQUA
Bradi3g58220.2	Brachypodium_distachyon	BrDi	Monocot	SVP
Bradi3g57017.10	Brachypodium_distachyon	BrDi	Monocot	ANR1
Bradi3g51800.3	Brachypodium_distachyon	BrDi	Monocot	AGL6
Bradi3g46920.2	Brachypodium_distachyon	BrDi	Monocot	ANR1
Bradi3g41297.1	Brachypodium_distachyon	BrDi	Monocot	MIKC*
Bradi3g41260.1	Brachypodium_distachyon	BrDi	Monocot	SEP
Bradi3g39575.1	Brachypodium_distachyon	BrDi	Monocot	Mb
Bradi3g39177.1	Brachypodium_distachyon	BrDi	Monocot	MIKC*
Bradi3g32090.1	Brachypodium_distachyon	BrDi	Monocot	SOC1/TM3
Bradi3g18670.3	Brachypodium_distachyon	BrDi	Monocot	Ma
Bradi3g13570.1	Brachypodium_distachyon	BrDi	Monocot	AGL12
Bradi3g05260.1	Brachypodium_distachyon	BrDi	Monocot	GGM13
Bradi3g04880.1	Brachypodium_distachyon	BrDi	Monocot	Ma
Bradi3g00737.1	Brachypodium_distachyon	BrDi	Monocot	SOC1/TM3
Bradi2g62515.1	Brachypodium_distachyon	BrDi	Monocot	Ma
Bradi2g59192.1	Brachypodium_distachyon	BrDi	Monocot	MIKC*
Bradi2g59119.1	Brachypodium_distachyon	BrDi	Monocot	MIKC*
Bradi2g58503.1	Brachypodium_distachyon	BrDi	Monocot	Mb
Bradi2g57000.1	Brachypodium_distachyon	BrDi	Monocot	PI
Bradi2g48690.1	Brachypodium_distachyon	BrDi	Monocot	OsMADS32
Bradi2g43290.1	Brachypodium_distachyon	BrDi	Monocot	Ma
Bradi2g42233.1	Brachypodium_distachyon	BrDi	Monocot	Mg
Bradi2g38695.1	Brachypodium_distachyon	BrDi	Monocot	Ma
Bradi2g36782.1	Brachypodium_distachyon	BrDi	Monocot	Mg
Bradi2g36778.1	Brachypodium_distachyon	BrDi	Monocot	Mg
Bradi2g36774.1	Brachypodium_distachyon	BrDi	Monocot	Mg
Bradi2g32910.2	Brachypodium_distachyon	BrDi	Monocot	AG
Bradi2g30530.1	Brachypodium_distachyon	BrDi	Monocot	Ma
Bradi2g25090.1	Brachypodium_distachyon	BrDi	Monocot	AG
Bradi2g24940.4	Brachypodium_distachyon	BrDi	Monocot	PI
Bradi2g12566.1	Brachypodium_distachyon	BrDi	Monocot	Mb
Bradi2g11163.1	Brachypodium_distachyon	BrDi	Monocot	Mg
Bradi2g11156.1	Brachypodium_distachyon	BrDi	Monocot	Mg
Bradi2g11145.1	Brachypodium_distachyon	BrDi	Monocot	Mg
Bradi2g10745.1	Brachypodium_distachyon	BrDi	Monocot	Mg
Bradi2g06330.1	Brachypodium_distachyon	BrDi	Monocot	AG
Bradi1g77020.1	Brachypodium_distachyon	BrDi	Monocot	SOC1/TM3
Bradi1g72150.9	Brachypodium_distachyon	BrDi	Monocot	SVP
Bradi1g70942.1	Brachypodium_distachyon	BrDi	Monocot	Mb
Bradi1g69890.2	Brachypodium_distachyon	BrDi	Monocot	SEP
Bradi1g59250.1	Brachypodium_distachyon	BrDi	Monocot	SQUA
Bradi1g57875.2	Brachypodium_distachyon	BrDi	Monocot	Mb
Bradi1g57870.1	Brachypodium_distachyon	BrDi	Monocot	Mb
Bradi1g57422.1	Brachypodium_distachyon	BrDi	Monocot	Mb
Bradi1g57410.3	Brachypodium_distachyon	BrDi	Monocot	Mb
Bradi1g55051.1	Brachypodium_distachyon	BrDi	Monocot	Mg
Bradi1g55041.1	Brachypodium_distachyon	BrDi	Monocot	Mg
Bradi1g48520.1	Brachypodium_distachyon	BrDi	Monocot	SEP
Bradi1g46675.1	Brachypodium_distachyon	BrDi	Monocot	Mg
Bradi1g45812.1	Brachypodium_distachyon	BrDi	Monocot	SVP
Bradi1g39927.1	Brachypodium_distachyon	BrDi	Monocot	Ma
Bradi1g35000.1	Brachypodium_distachyon	BrDi	Monocot	AP3/DEF
Bradi1g27901.1	Brachypodium_distachyon	BrDi	Monocot	Ma
Bradi1g25300.1	Brachypodium_distachyon	BrDi	Monocot	Mg
Bradi1g25297.2	Brachypodium_distachyon	BrDi	Monocot	Mg
Bradi1g21980.3	Brachypodium_distachyon	BrDi	Monocot	SQUA
Bradi1g20090.1	Brachypodium_distachyon	BrDi	Monocot	Ma
Bradi1g15482.1	Brachypodium_distachyon	BrDi	Monocot	Mg
Bradi1g08340.1	Brachypodium_distachyon	BrDi	Monocot	SQUA
Bradi1g08326.1	Brachypodium_distachyon	BrDi	Monocot	SEP
LOC_Os12g31748_SQUA	Oryza_sativa	OrSa	Monocot	SQUA
LOC_Os12g21880_Mα	Oryza_sativa	OrSa	Monocot	Ma
LOC_Os12g21850_Mα	Oryza_sativa	OrSa	Monocot	Ma
LOC_Os12g10540_AG	Oryza_sativa	OrSa	Monocot	AG
LOC_Os12g10520_AGL12	Oryza_sativa	OrSa	Monocot	AGL12
LOC_Os11g43740_MIKCS	Oryza_sativa	OrSa	Monocot	MIKC*
LOC_Os10g39130_TM3	Oryza_sativa	OrSa	Monocot	SOC1/TM3
LOC_Os09g32948_SEP	Oryza_sativa	OrSa	Monocot	SEP
LOC_Os09g02830_Mα	Oryza_sativa	OrSa	Monocot	Ma
LOC_Os09g02780_Mα	Oryza_sativa	OrSa	Monocot	Ma
LOC_Os08g41960_MIKCS	Oryza_sativa	OrSa	Monocot	MIKC*
LOC_Os08g41950_SEP	Oryza_sativa	OrSa	Monocot	SEP
LOC_Os08g38590_MIKCS	Oryza_sativa	OrSa	Monocot	MIKC*
LOC_Os08g33488_ANR1	Oryza_sativa	OrSa	Monocot	ANR1
LOC_Os08g02070_AGL12	Oryza_sativa	OrSa	Monocot	AGL12
LOC_Os07g41370_SQUA	Oryza_sativa	OrSa	Monocot	SQUA
LOC_Os07g04170_Mβ	Oryza_sativa	OrSa	Monocot	Mb
LOC_Os07g01820_SQUA	Oryza_sativa	OrSa	Monocot	SQUA
LOC_Os06g49840_AP3/DEF	Oryza_sativa	OrSa	Monocot	AP3/DEF
LOC_Os06g45650_GGM13	Oryza_sativa	OrSa	Monocot	GGM13
LOC_Os06g30830_Mα	Oryza_sativa	OrSa	Monocot	Ma
LOC_Os06g30810_Mα	Oryza_sativa	OrSa	Monocot	Ma
LOC_Os06g23950_AGL15	Oryza_sativa	OrSa	Monocot	AGL15
LOC_Os06g22760_Mα	Oryza_sativa	OrSa	Monocot	Ma
LOC_Os06g11970_MIKCS	Oryza_sativa	OrSa	Monocot	MIKC*
LOC_Os06g11330_SVP	Oryza_sativa	OrSa	Monocot	SVP
LOC_Os06g06750_SEP	Oryza_sativa	OrSa	Monocot	SEP
LOC_Os06g01890_TM3	Oryza_sativa	OrSa	Monocot	SOC1/TM3
LOC_Os05g34940_PI	Oryza_sativa	OrSa	Monocot	PI
LOC_Os05g23780_Mα	Oryza_sativa	OrSa	Monocot	Ma
LOC_Os05g11414_AG	Oryza_sativa	OrSa	Monocot	AG
LOC_Os05g11380_AG	Oryza_sativa	OrSa	Monocot	AG
LOC_Os04g52410_GGM13	Oryza_sativa	OrSa	Monocot	GGM13
LOC_Os04g49150_AGL6	Oryza_sativa	OrSa	Monocot	AGL6
LOC_Os04g38770_ANR1	Oryza_sativa	OrSa	Monocot	ANR1
LOC_Os04g31804_Mα	Oryza_sativa	OrSa	Monocot	Ma
LOC_Os04g25870_Mγ	Oryza_sativa	OrSa	Monocot	Mg
LOC_Os04g24810_Mγ	Oryza_sativa	OrSa	Monocot	Mg
LOC_Os04g23910_ANR1	Oryza_sativa	OrSa	Monocot	ANR1
LOC_Os03g54170_SEP	Oryza_sativa	OrSa	Monocot	SEP
LOC_Os03g54160_SQUA	Oryza_sativa	OrSa	Monocot	SQUA
LOC_Os03g38610_Mγ	Oryza_sativa	OrSa	Monocot	Mg
LOC_Os03g37670_Mγ	Oryza_sativa	OrSa	Monocot	Mg
LOC_Os03g14850_Mα	Oryza_sativa	OrSa	Monocot	Ma
LOC_Os03g11614_SEP	Oryza_sativa	OrSa	Monocot	SEP
LOC_Os03g08754_SVP	Oryza_sativa	OrSa	Monocot	SVP
LOC_Os03g03100_TM3	Oryza_sativa	OrSa	Monocot	SOC1/TM3
LOC_Os02g52340_SVP	Oryza_sativa	OrSa	Monocot	SVP
LOC_Os02g49840_ANR1	Oryza_sativa	OrSa	Monocot	ANR1
LOC_Os02g45770_AGL6	Oryza_sativa	OrSa	Monocot	AGL6
LOC_Os02g36924_ANR1	Oryza_sativa	OrSa	Monocot	ANR1
LOC_Os02g07430_GGM13	Oryza_sativa	OrSa	Monocot	GGM13
LOC_Os02g06860_Mα	Oryza_sativa	OrSa	Monocot	Ma
LOC_Os02g01365_TM3	Oryza_sativa	OrSa	Monocot	SOC1/TM3
LOC_Os02g01355_TM3	Oryza_sativa	OrSa	Monocot	SOC1/TM3
LOC_Os01g74440_Mα	Oryza_sativa	OrSa	Monocot	Ma
LOC_Os01g69850_MIKCS	Oryza_sativa	OrSa	Monocot	MIKC*
LOC_Os01g68560_Mβ	Oryza_sativa	OrSa	Monocot	Mb
LOC_Os01g68420_Mβ	Oryza_sativa	OrSa	Monocot	Mb
LOC_Os01g67890_Mβ	Oryza_sativa	OrSa	Monocot	Mb
LOC_Os01g66290_AG	Oryza_sativa	OrSa	Monocot	AG
LOC_Os01g66030_PI	Oryza_sativa	OrSa	Monocot	PI
LOC_Os01g52680_OsMADS32	Oryza_sativa	OrSa	Monocot	OsMADS32
LOC_Os01g23780_Mβ	Oryza_sativa	OrSa	Monocot	Mb
LOC_Os01g23770_Mβ	Oryza_sativa	OrSa	Monocot	Mb
LOC_Os01g23760_Mβ	Oryza_sativa	OrSa	Monocot	Mb
LOC_Os01g23750_Mβ	Oryza_sativa	OrSa	Monocot	Mb
LOC_Os01g18440_Mγ	Oryza_sativa	OrSa	Monocot	Mg
LOC_Os01g18420_Mγ	Oryza_sativa	OrSa	Monocot	Mg
LOC_Os01g11510_Mβ	Oryza_sativa	OrSa	Monocot	Mb
LOC_Os01g10504_AG	Oryza_sativa	OrSa	Monocot	AG
Sobic.K042700.1	Sorghum_bicolor	SoBi	Monocot	Ma
Sobic.010G261800.1	Sorghum_bicolor	SoBi	Monocot	AP3/DEF
Sobic.010G221500.1	Sorghum_bicolor	SoBi	Monocot	GGM13
Sobic.010G162300.1	Sorghum_bicolor	SoBi	Monocot	Ma
Sobic.010G148400.1	Sorghum_bicolor	SoBi	Monocot	Ma
Sobic.010G148100.1	Sorghum_bicolor	SoBi	Monocot	Ma
Sobic.010G090200.2	Sorghum_bicolor	SoBi	Monocot	MIKC*
Sobic.010G085400.1	Sorghum_bicolor	SoBi	Monocot	SVP
Sobic.010G050500.1	Sorghum_bicolor	SoBi	Monocot	SEP
Sobic.010G029200.1	Sorghum_bicolor	SoBi	Monocot	Ma
Sobic.009G239000.1	Sorghum_bicolor	SoBi	Monocot	Ma
Sobic.009G142500.1	Sorghum_bicolor	SoBi	Monocot	PI
Sobic.009G102200.2	Sorghum_bicolor	SoBi	Monocot	Ma
Sobic.009G075500.4	Sorghum_bicolor	SoBi	Monocot	AG
Sobic.009G035700.1	Sorghum_bicolor	SoBi	Monocot	Unclassfied
Sobic.008G103500.1	Sorghum_bicolor	SoBi	Monocot	SQUA
Sobic.008G072900.1	Sorghum_bicolor	SoBi	Monocot	AG
Sobic.008G072800.1	Sorghum_bicolor	SoBi	Monocot	AGL12
Sobic.008G069200.1	Sorghum_bicolor	SoBi	Monocot	GGM13
Sobic.007G193300.1	Sorghum_bicolor	SoBi	Monocot	SEP
Sobic.007G192900.1	Sorghum_bicolor	SoBi	Monocot	MIKC*
Sobic.007G135301.1	Sorghum_bicolor	SoBi	Monocot	ANR1
Sobic.007G090421.1	Sorghum_bicolor	SoBi	Monocot	Ma
Sobic.007G090412.1	Sorghum_bicolor	SoBi	Monocot	Ma
Sobic.007G086200.1	Sorghum_bicolor	SoBi	Monocot	Ma
Sobic.007G086100.1	Sorghum_bicolor	SoBi	Monocot	Ma
Sobic.007G013800.1	Sorghum_bicolor	SoBi	Monocot	AGL12
Sobic.006G213900.1	Sorghum_bicolor	SoBi	Monocot	GGM13
Sobic.006G189500.1	Sorghum_bicolor	SoBi	Monocot	AGL6
Sobic.006G107700.2	Sorghum_bicolor	SoBi	Monocot	ANR1
Sobic.006G091500.1	Sorghum_bicolor	SoBi	Monocot	AGL12
Sobic.005G204600.1	Sorghum_bicolor	SoBi	Monocot	MIKC*
Sobic.005G180400.1	Sorghum_bicolor	SoBi	Monocot	Mg
Sobic.005G180300.1	Sorghum_bicolor	SoBi	Monocot	Mg
Sobic.005G180200.1	Sorghum_bicolor	SoBi	Monocot	Mg
Sobic.005G180100.2	Sorghum_bicolor	SoBi	Monocot	Mg
Sobic.005G180000.1	Sorghum_bicolor	SoBi	Monocot	Mg
Sobic.005G179900.1	Sorghum_bicolor	SoBi	Monocot	Mg
Sobic.005G179800.1	Sorghum_bicolor	SoBi	Monocot	Mg
Sobic.005G179700.1	Sorghum_bicolor	SoBi	Monocot	Mg
Sobic.004G306500.1	Sorghum_bicolor	SoBi	Monocot	SVP
Sobic.004G281000.1	Sorghum_bicolor	SoBi	Monocot	AGL6
Sobic.004G250000.3	Sorghum_bicolor	SoBi	Monocot	ANR1
Sobic.004G191901.1	Sorghum_bicolor	SoBi	Monocot	ANR1
Sobic.004G168100.1	Sorghum_bicolor	SoBi	Monocot	Mg
Sobic.004G056000.2	Sorghum_bicolor	SoBi	Monocot	GGM13
Sobic.004G051500.1	Sorghum_bicolor	SoBi	Monocot	Ma
Sobic.004G003401.1	Sorghum_bicolor	SoBi	Monocot	SOC1/TM3
Sobic.003G406800.1	Sorghum_bicolor	SoBi	Monocot	MIKC*
Sobic.003G399166.1	Sorghum_bicolor	SoBi	Monocot	Mb
Sobic.003G398600.1	Sorghum_bicolor	SoBi	Monocot	Mb
Sobic.003G381100.1	Sorghum_bicolor	SoBi	Monocot	AG
Sobic.003G379000.1	Sorghum_bicolor	SoBi	Monocot	PI
Sobic.003G282400.1	Sorghum_bicolor	SoBi	Monocot	OsMADS32
Sobic.003G216901.1	Sorghum_bicolor	SoBi	Monocot	Mb
Sobic.003G216800.1	Sorghum_bicolor	SoBi	Monocot	Mb
Sobic.003G156600.1	Sorghum_bicolor	SoBi	Monocot	Mb
Sobic.003G137500.1	Sorghum_bicolor	SoBi	Monocot	Mg
Sobic.003G073700.2	Sorghum_bicolor	SoBi	Monocot	MIKC*
Sobic.003G027000.1	Sorghum_bicolor	SoBi	Monocot	AG
Sobic.002G368700.1	Sorghum_bicolor	SoBi	Monocot	SQUA
Sobic.002G258000.1	Sorghum_bicolor	SoBi	Monocot	SEP
Sobic.002G081000.1	Sorghum_bicolor	SoBi	Monocot	Ma
Sobic.002G080700.1	Sorghum_bicolor	SoBi	Monocot	Ma
Sobic.002G080600.1	Sorghum_bicolor	SoBi	Monocot	Ma
Sobic.002G080500.1	Sorghum_bicolor	SoBi	Monocot	Ma
Sobic.002G027401.1	Sorghum_bicolor	SoBi	Monocot	Mb
Sobic.002G026600.1	Sorghum_bicolor	SoBi	Monocot	Mb
Sobic.002G026500.1	Sorghum_bicolor	SoBi	Monocot	Mb
Sobic.002G010100.1	Sorghum_bicolor	SoBi	Monocot	SQUA
Sobic.001G526800.2	Sorghum_bicolor	SoBi	Monocot	SOC1/TM3
Sobic.001G478400.1	Sorghum_bicolor	SoBi	Monocot	SVP
Sobic.001G455900.1	Sorghum_bicolor	SoBi	Monocot	SEP
Sobic.001G314400.1	Sorghum_bicolor	SoBi	Monocot	SOC1/TM3
Sobic.001G180600.1	Sorghum_bicolor	SoBi	Monocot	Mg
Sobic.001G180400.1	Sorghum_bicolor	SoBi	Monocot	Mg
Sobic.001G086500.1	Sorghum_bicolor	SoBi	Monocot	SQUA
Sobic.001G086400.1	Sorghum_bicolor	SoBi	Monocot	SEP
EVM0008992	Akebia_trifoliata	AkTr	Basal eudicot	MIKC*
EVM0008434	Akebia_trifoliata	AkTr	Basal eudicot	GGM13
EVM0016520	Akebia_trifoliata	AkTr	Basal eudicot	AP3/DEF
EVM0022723	Akebia_trifoliata	AkTr	Basal eudicot	AP3/DEF
EVM0015068	Akebia_trifoliata	AkTr	Basal eudicot	SVP
EVM0014464	Akebia_trifoliata	AkTr	Basal eudicot	MIKC*
EVM0003126	Akebia_trifoliata	AkTr	Basal eudicot	Ma
EVM0011606	Akebia_trifoliata	AkTr	Basal eudicot	MIKC*
EVM0016249	Akebia_trifoliata	AkTr	Basal eudicot	AG
EVM0009546	Akebia_trifoliata	AkTr	Basal eudicot	AG
EVM0004219	Akebia_trifoliata	AkTr	Basal eudicot	AGL6
EVM0001926	Akebia_trifoliata	AkTr	Basal eudicot	SOC1/TM3
EVM0003932	Akebia_trifoliata	AkTr	Basal eudicot	SOC1/TM3
EVM0001820	Akebia_trifoliata	AkTr	Basal eudicot	MIKC*
EVM0009117	Akebia_trifoliata	AkTr	Basal eudicot	Mb/Mg
EVM0012263	Akebia_trifoliata	AkTr	Basal eudicot	AGL15
EVM0016918	Akebia_trifoliata	AkTr	Basal eudicot	Mb/Mg
EVM0002119	Akebia_trifoliata	AkTr	Basal eudicot	MIKC*
EVM0013722	Akebia_trifoliata	AkTr	Basal eudicot	Mb/Mg
EVM0019125	Akebia_trifoliata	AkTr	Basal eudicot	Mg
EVM0015933	Akebia_trifoliata	AkTr	Basal eudicot	MIKC*
EVM0021295	Akebia_trifoliata	AkTr	Basal eudicot	SQUA
EVM0023593	Akebia_trifoliata	AkTr	Basal eudicot	AG
EVM0017990	Akebia_trifoliata	AkTr	Basal eudicot	PI
EVM0013426	Akebia_trifoliata	AkTr	Basal eudicot	ANR1
EVM0008161	Akebia_trifoliata	AkTr	Basal eudicot	Ma
EVM0012489	Akebia_trifoliata	AkTr	Basal eudicot	MIKC*
EVM0020447	Akebia_trifoliata	AkTr	Basal eudicot	ANR1
EVM0003153	Akebia_trifoliata	AkTr	Basal eudicot	MIKC*
EVM0011701	Akebia_trifoliata	AkTr	Basal eudicot	Mg
EVM0004256	Akebia_trifoliata	AkTr	Basal eudicot	SVP
EVM0019163	Akebia_trifoliata	AkTr	Basal eudicot	Ma
EVM0008221	Akebia_trifoliata	AkTr	Basal eudicot	Ma
EVM0007393	Akebia_trifoliata	AkTr	Basal eudicot	Ma
EVM0007460	Akebia_trifoliata	AkTr	Basal eudicot	MIKC*
EVM0011008	Akebia_trifoliata	AkTr	Basal eudicot	AP3/DEF
EVM0009403	Akebia_trifoliata	AkTr	Basal eudicot	SEP
EVM0008270	Akebia_trifoliata	AkTr	Basal eudicot	AGL12
EVM0012649	Akebia_trifoliata	AkTr	Basal eudicot	SEP
EVM0001967	Akebia_trifoliata	AkTr	Basal eudicot	SEP
EVM0013498	Akebia_trifoliata	AkTr	Basal eudicot	SQUA
EVM0009312	Akebia_trifoliata	AkTr	Basal eudicot	Ma
EVM0007317	Akebia_trifoliata	AkTr	Basal eudicot	Mg
EVM0019453	Akebia_trifoliata	AkTr	Basal eudicot	Ma
EVM0006618	Akebia_trifoliata	AkTr	Basal eudicot	SEP
EVM0004910	Akebia_trifoliata	AkTr	Basal eudicot	AG/TM8
EVM0022986	Akebia_trifoliata	AkTr	Basal eudicot	AGL6
Aqcoe2G242300.1	Aquilegia_coerulea	AqCo	Basal eudicot	Mg
Aqcoe2G242600.1	Aquilegia_coerulea	AqCo	Basal eudicot	Mg
Aqcoe2G310000.1	Aquilegia_coerulea	AqCo	Basal eudicot	SOC1/TM3
Aqcoe2G146600.1	Aquilegia_coerulea	AqCo	Basal eudicot	Unclassfied
Aqcoe2G336000.1	Aquilegia_coerulea	AqCo	Basal eudicot	Ma
Aqcoe2G242500.1	Aquilegia_coerulea	AqCo	Basal eudicot	Mg
Aqcoe6G069700.1	Aquilegia_coerulea	AqCo	Basal eudicot	ANR1
Aqcoe6G153100.1	Aquilegia_coerulea	AqCo	Basal eudicot	SVP
Aqcoe6G288600.1	Aquilegia_coerulea	AqCo	Basal eudicot	Mg
Aqcoe6G257300.1	Aquilegia_coerulea	AqCo	Basal eudicot	AP3/DEF
Aqcoe6G289800.1	Aquilegia_coerulea	AqCo	Basal eudicot	Mg
Aqcoe6G161900.1	Aquilegia_coerulea	AqCo	Basal eudicot	Ma
Aqcoe6G257100.1	Aquilegia_coerulea	AqCo	Basal eudicot	AP3/DEF
Aqcoe6G031900.1	Aquilegia_coerulea	AqCo	Basal eudicot	PI
Aqcoe6G179000.1	Aquilegia_coerulea	AqCo	Basal eudicot	Unclassfied
Aqcoe6G161700.1	Aquilegia_coerulea	AqCo	Basal eudicot	Ma
Aqcoe6G242600.1	Aquilegia_coerulea	AqCo	Basal eudicot	MIKC*
Aqcoe6G007500.1	Aquilegia_coerulea	AqCo	Basal eudicot	AGL12
Aqcoe6G058700.1	Aquilegia_coerulea	AqCo	Basal eudicot	MIKC*
Aqcoe0058s0001.1	Aquilegia_coerulea	AqCo	Basal eudicot	Mg
Aqcoe4G024000.1	Aquilegia_coerulea	AqCo	Basal eudicot	AG
Aqcoe4G042000.1	Aquilegia_coerulea	AqCo	Basal eudicot	Mg
Aqcoe4G084200.1	Aquilegia_coerulea	AqCo	Basal eudicot	Mg
Aqcoe4G024100.1	Aquilegia_coerulea	AqCo	Basal eudicot	AG
Aqcoe4G042100.1	Aquilegia_coerulea	AqCo	Basal eudicot	Mg
Aqcoe4G041900.1	Aquilegia_coerulea	AqCo	Basal eudicot	Mg
Aqcoe4G214000.1	Aquilegia_coerulea	AqCo	Basal eudicot	Mg
Aqcoe4G258900.1	Aquilegia_coerulea	AqCo	Basal eudicot	AP3/DEF
Aqcoe4G084400.1	Aquilegia_coerulea	AqCo	Basal eudicot	Mg
Aqcoe4G084300.1	Aquilegia_coerulea	AqCo	Basal eudicot	Mg
Aqcoe4G238600.1	Aquilegia_coerulea	AqCo	Basal eudicot	Mg
Aqcoe7G316800.1	Aquilegia_coerulea	AqCo	Basal eudicot	Unclassfied
Aqcoe7G053100.1	Aquilegia_coerulea	AqCo	Basal eudicot	SOC1/TM3
Aqcoe7G259200.1	Aquilegia_coerulea	AqCo	Basal eudicot	Ma
Aqcoe7G294700.1	Aquilegia_coerulea	AqCo	Basal eudicot	Mb
Aqcoe7G053700.1	Aquilegia_coerulea	AqCo	Basal eudicot	AGL6
Aqcoe7G176000.1	Aquilegia_coerulea	AqCo	Basal eudicot	Ma
Aqcoe7G171600.1	Aquilegia_coerulea	AqCo	Basal eudicot	Mg
Aqcoe7G351200.1	Aquilegia_coerulea	AqCo	Basal eudicot	Mg
Aqcoe7G291700.1	Aquilegia_coerulea	AqCo	Basal eudicot	Ma
Aqcoe7G270500.1	Aquilegia_coerulea	AqCo	Basal eudicot	Ma
Aqcoe7G317100.1	Aquilegia_coerulea	AqCo	Basal eudicot	Unclassfied
Aqcoe7G283500.1	Aquilegia_coerulea	AqCo	Basal eudicot	Ma
Aqcoe1291s0001.1	Aquilegia_coerulea	AqCo	Basal eudicot	Mg
Aqcoe1G495000.1	Aquilegia_coerulea	AqCo	Basal eudicot	Mg
Aqcoe1G138500.1	Aquilegia_coerulea	AqCo	Basal eudicot	Mb
Aqcoe1G186000.1	Aquilegia_coerulea	AqCo	Basal eudicot	GGM13
Aqcoe1G036400.1	Aquilegia_coerulea	AqCo	Basal eudicot	AGL15
Aqcoe1G342800.1	Aquilegia_coerulea	AqCo	Basal eudicot	MIKC*
Aqcoe1G209900.1	Aquilegia_coerulea	AqCo	Basal eudicot	AG
Aqcoe5G277800.1	Aquilegia_coerulea	AqCo	Basal eudicot	Ma
Aqcoe5G152800.1	Aquilegia_coerulea	AqCo	Basal eudicot	Mg
Aqcoe5G260900.1	Aquilegia_coerulea	AqCo	Basal eudicot	Ma
Aqcoe5G160100.1	Aquilegia_coerulea	AqCo	Basal eudicot	SVP
Aqcoe5G180800.1	Aquilegia_coerulea	AqCo	Basal eudicot	AP3/DEF
Aqcoe5G260600.1	Aquilegia_coerulea	AqCo	Basal eudicot	Ma
Aqcoe5G042300.1	Aquilegia_coerulea	AqCo	Basal eudicot	Mb
Aqcoe5G260700.1	Aquilegia_coerulea	AqCo	Basal eudicot	Ma
Aqcoe5G043500.1	Aquilegia_coerulea	AqCo	Basal eudicot	Mb
Aqcoe5G287400.1	Aquilegia_coerulea	AqCo	Basal eudicot	Mg
Aqcoe5G383700.1	Aquilegia_coerulea	AqCo	Basal eudicot	Mg
Aqcoe5G260500.1	Aquilegia_coerulea	AqCo	Basal eudicot	Ma
Aqcoe5G352300.1	Aquilegia_coerulea	AqCo	Basal eudicot	SEP
Aqcoe5G212700.1	Aquilegia_coerulea	AqCo	Basal eudicot	Ma
Aqcoe5G260800.1	Aquilegia_coerulea	AqCo	Basal eudicot	Ma
Aqcoe5G261000.1	Aquilegia_coerulea	AqCo	Basal eudicot	Ma
Aqcoe5G423800.1	Aquilegia_coerulea	AqCo	Basal eudicot	SOC1/TM3
Aqcoe5G280600.1	Aquilegia_coerulea	AqCo	Basal eudicot	Ma
Aqcoe0444s0001.1	Aquilegia_coerulea	AqCo	Basal eudicot	Mg
Aqcoe3G223900.1	Aquilegia_coerulea	AqCo	Basal eudicot	Ma
Aqcoe3G373600.1	Aquilegia_coerulea	AqCo	Basal eudicot	SQUA
Aqcoe3G148000.1	Aquilegia_coerulea	AqCo	Basal eudicot	Mg
Aqcoe3G209300.1	Aquilegia_coerulea	AqCo	Basal eudicot	SOC1/TM3
Aqcoe3G029400.1	Aquilegia_coerulea	AqCo	Basal eudicot	Ma
Aqcoe3G374000.1	Aquilegia_coerulea	AqCo	Basal eudicot	SQUA
Aqcoe3G198700.1	Aquilegia_coerulea	AqCo	Basal eudicot	Ma
Aqcoe3G065400.1	Aquilegia_coerulea	AqCo	Basal eudicot	SEP
Aqcoe3G373700.1	Aquilegia_coerulea	AqCo	Basal eudicot	SEP
Aqcoe3G179000.1	Aquilegia_coerulea	AqCo	Basal eudicot	TM8
Aqcoe3G374100.1	Aquilegia_coerulea	AqCo	Basal eudicot	SEP
Aqcoe3G433800.1	Aquilegia_coerulea	AqCo	Basal eudicot	Ma
Aqcoe3G065700.1	Aquilegia_coerulea	AqCo	Basal eudicot	SQUA
OVA00155.1	Macleaya_cordata	MaCo	Basal eudicot	SOC1/TM3
OVA00161.1	Macleaya_cordata	MaCo	Basal eudicot	AGL6
OVA01776.1	Macleaya_cordata	MaCo	Basal eudicot	SVP
OVA03220.1	Macleaya_cordata	MaCo	Basal eudicot	Ma
OVA04014.1	Macleaya_cordata	MaCo	Basal eudicot	AGL15
OVA04778.1	Macleaya_cordata	MaCo	Basal eudicot	Ma
OVA05207.1	Macleaya_cordata	MaCo	Basal eudicot	Ma
OVA05565.1	Macleaya_cordata	MaCo	Basal eudicot	GGM13
OVA05578.1	Macleaya_cordata	MaCo	Basal eudicot	Ma
OVA05579.1	Macleaya_cordata	MaCo	Basal eudicot	Ma
OVA05580.1	Macleaya_cordata	MaCo	Basal eudicot	Ma
OVA06104.1	Macleaya_cordata	MaCo	Basal eudicot	Mb
OVA06174.1	Macleaya_cordata	MaCo	Basal eudicot	AP3/DEF
OVA06517.1	Macleaya_cordata	MaCo	Basal eudicot	SVP
OVA06911.1	Macleaya_cordata	MaCo	Basal eudicot	Ma
OVA08076.1	Macleaya_cordata	MaCo	Basal eudicot	AGL12
OVA09570.1	Macleaya_cordata	MaCo	Basal eudicot	SEP
OVA10047.1	Macleaya_cordata	MaCo	Basal eudicot	ANR1
OVA10079.1	Macleaya_cordata	MaCo	Basal eudicot	Ma
OVA10080.1	Macleaya_cordata	MaCo	Basal eudicot	Ma
OVA10377.1	Macleaya_cordata	MaCo	Basal eudicot	SVP
OVA10793.1	Macleaya_cordata	MaCo	Basal eudicot	Mb
OVA10841.1	Macleaya_cordata	MaCo	Basal eudicot	Ma
OVA10843.1	Macleaya_cordata	MaCo	Basal eudicot	Ma
OVA11003.1	Macleaya_cordata	MaCo	Basal eudicot	SEP
OVA11004.1	Macleaya_cordata	MaCo	Basal eudicot	SQUA
OVA11656.1	Macleaya_cordata	MaCo	Basal eudicot	MIKC*
OVA11660.1	Macleaya_cordata	MaCo	Basal eudicot	Ma
OVA11798.1	Macleaya_cordata	MaCo	Basal eudicot	Ma
OVA12187.1	Macleaya_cordata	MaCo	Basal eudicot	MIKC*
OVA12348.1	Macleaya_cordata	MaCo	Basal eudicot	SVP
OVA12437.1	Macleaya_cordata	MaCo	Basal eudicot	Ma
OVA12776.1	Macleaya_cordata	MaCo	Basal eudicot	PI
OVA13873.1	Macleaya_cordata	MaCo	Basal eudicot	Ma
OVA14300.1	Macleaya_cordata	MaCo	Basal eudicot	AG
OVA14578.1	Macleaya_cordata	MaCo	Basal eudicot	SQUA
OVA15241.1	Macleaya_cordata	MaCo	Basal eudicot	ANR1
OVA15318.1	Macleaya_cordata	MaCo	Basal eudicot	Ma
OVA15319.1	Macleaya_cordata	MaCo	Basal eudicot	Ma
OVA15321.1	Macleaya_cordata	MaCo	Basal eudicot	Ma
OVA16326.1	Macleaya_cordata	MaCo	Basal eudicot	AG
OVA16366.1	Macleaya_cordata	MaCo	Basal eudicot	Ma
OVA16469.1	Macleaya_cordata	MaCo	Basal eudicot	Ma
OVA16470.1	Macleaya_cordata	MaCo	Basal eudicot	Ma
OVA16472.1	Macleaya_cordata	MaCo	Basal eudicot	Ma
OVA16474.1	Macleaya_cordata	MaCo	Basal eudicot	Ma
OVA16555.1	Macleaya_cordata	MaCo	Basal eudicot	Ma
OVA17470.1	Macleaya_cordata	MaCo	Basal eudicot	TM8
OVA18873.1	Macleaya_cordata	MaCo	Basal eudicot	Ma
OVA20325.1	Macleaya_cordata	MaCo	Basal eudicot	MIKC*
OVA20390.1	Macleaya_cordata	MaCo	Basal eudicot	AP3/DEF
XP_010240843.1	Nelumbo_nucifera	NeNu	Basal eudicot	Mg
XP_010240899.1	Nelumbo_nucifera	NeNu	Basal eudicot	AP3/DEF
XP_010243128.1	Nelumbo_nucifera	NeNu	Basal eudicot	Mb
XP_010244698.1	Nelumbo_nucifera	NeNu	Basal eudicot	ANR1
XP_010245525.1	Nelumbo_nucifera	NeNu	Basal eudicot	AGL12
XP_010245647.1	Nelumbo_nucifera	NeNu	Basal eudicot	Ma
XP_010245648.1	Nelumbo_nucifera	NeNu	Basal eudicot	Ma
XP_010246969.1	Nelumbo_nucifera	NeNu	Basal eudicot	Mg
XP_010247560.1	Nelumbo_nucifera	NeNu	Basal eudicot	Mb
XP_010248026.1	Nelumbo_nucifera	NeNu	Basal eudicot	Ma
XP_010248457.1	Nelumbo_nucifera	NeNu	Basal eudicot	Ma
XP_010248458.1	Nelumbo_nucifera	NeNu	Basal eudicot	Ma
XP_010249055.1	Nelumbo_nucifera	NeNu	Basal eudicot	TM8
XP_010250667.1	Nelumbo_nucifera	NeNu	Basal eudicot	SEP
XP_010251433.1	Nelumbo_nucifera	NeNu	Basal eudicot	Mb
XP_010251974.1	Nelumbo_nucifera	NeNu	Basal eudicot	MIKC*
XP_010254524.1	Nelumbo_nucifera	NeNu	Basal eudicot	SVP
XP_010254615.1	Nelumbo_nucifera	NeNu	Basal eudicot	ANR1
XP_010255590.1	Nelumbo_nucifera	NeNu	Basal eudicot	SOC1/TM3
XP_010255596.1	Nelumbo_nucifera	NeNu	Basal eudicot	AGL6
XP_010256511.1	Nelumbo_nucifera	NeNu	Basal eudicot	Mg
XP_010257792.1	Nelumbo_nucifera	NeNu	Basal eudicot	MIKC*
XP_010257957.1	Nelumbo_nucifera	NeNu	Basal eudicot	SQUA
XP_010257958.1	Nelumbo_nucifera	NeNu	Basal eudicot	SEP
XP_010258314.1	Nelumbo_nucifera	NeNu	Basal eudicot	MIKC*
XP_010260844.1	Nelumbo_nucifera	NeNu	Basal eudicot	SQUA
XP_010260943.1	Nelumbo_nucifera	NeNu	Basal eudicot	Mb
XP_010263856.1	Nelumbo_nucifera	NeNu	Basal eudicot	AP3/DEF
XP_010267961.1	Nelumbo_nucifera	NeNu	Basal eudicot	Ma
XP_010268375.1	Nelumbo_nucifera	NeNu	Basal eudicot	Ma
XP_010269077.1	Nelumbo_nucifera	NeNu	Basal eudicot	PI
XP_010269101.1	Nelumbo_nucifera	NeNu	Basal eudicot	MIKC*
XP_010269745.1	Nelumbo_nucifera	NeNu	Basal eudicot	AGL15
XP_010271052.1	Nelumbo_nucifera	NeNu	Basal eudicot	Mg
XP_010271057.1	Nelumbo_nucifera	NeNu	Basal eudicot	Mg
XP_010271509.1	Nelumbo_nucifera	NeNu	Basal eudicot	AP3/DEF
XP_010272601.1	Nelumbo_nucifera	NeNu	Basal eudicot	SOC1/TM3
XP_010272608.1	Nelumbo_nucifera	NeNu	Basal eudicot	AGL6
XP_010272685.1	Nelumbo_nucifera	NeNu	Basal eudicot	AG
XP_010273432.1	Nelumbo_nucifera	NeNu	Basal eudicot	AG
XP_010273610.1	Nelumbo_nucifera	NeNu	Basal eudicot	Ma
XP_010274331.1	Nelumbo_nucifera	NeNu	Basal eudicot	Ma
XP_010274370.1	Nelumbo_nucifera	NeNu	Basal eudicot	MIKC*
XP_010275495.1	Nelumbo_nucifera	NeNu	Basal eudicot	GGM13
XP_010277267.1	Nelumbo_nucifera	NeNu	Basal eudicot	Ma
XP_010277488.1	Nelumbo_nucifera	NeNu	Basal eudicot	SVP
XP_010279516.1	Nelumbo_nucifera	NeNu	Basal eudicot	AGL15
XP_019051577.1	Nelumbo_nucifera	NeNu	Basal eudicot	Mb
XP_019053529.1	Nelumbo_nucifera	NeNu	Basal eudicot	GGM13
XP_019053922.1	Nelumbo_nucifera	NeNu	Basal eudicot	SEP
XP_026406184.1	Papaver_somniferum	PaSo	Basal eudicot	Ma
XP_026448107.1	Papaver_somniferum	PaSo	Basal eudicot	Mb
XP_026451757.1	Papaver_somniferum	PaSo	Basal eudicot	MIKC*
XP_026412847.1	Papaver_somniferum	PaSo	Basal eudicot	AG
XP_026419969.1	Papaver_somniferum	PaSo	Basal eudicot	Ma
XP_026419907.1	Papaver_somniferum	PaSo	Basal eudicot	Ma
XP_026446395.1	Papaver_somniferum	PaSo	Basal eudicot	MIKC*
XP_026446253.1	Papaver_somniferum	PaSo	Basal eudicot	Mg
XP_026406273.1	Papaver_somniferum	PaSo	Basal eudicot	Ma
XP_026394305.1	Papaver_somniferum	PaSo	Basal eudicot	AP3/DEF
XP_026400654.1	Papaver_somniferum	PaSo	Basal eudicot	SVP
XP_026431351.1	Papaver_somniferum	PaSo	Basal eudicot	Ma
XP_026419853.1	Papaver_somniferum	PaSo	Basal eudicot	Ma
XP_026420123.1	Papaver_somniferum	PaSo	Basal eudicot	Ma
XP_026414761.1	Papaver_somniferum	PaSo	Basal eudicot	Ma
XP_026452695.1	Papaver_somniferum	PaSo	Basal eudicot	ANR1
XP_026451555.1	Papaver_somniferum	PaSo	Basal eudicot	Ma
XP_026450622.1	Papaver_somniferum	PaSo	Basal eudicot	Mg
XP_026451441.1	Papaver_somniferum	PaSo	Basal eudicot	Ma
XP_026449606.1	Papaver_somniferum	PaSo	Basal eudicot	AP3/DEF
XP_026453060.1	Papaver_somniferum	PaSo	Basal eudicot	Ma
XP_026453024.1	Papaver_somniferum	PaSo	Basal eudicot	Ma
XP_026451319.1	Papaver_somniferum	PaSo	Basal eudicot	Ma
XP_026448595.1	Papaver_somniferum	PaSo	Basal eudicot	Ma
XP_026450261.1	Papaver_somniferum	PaSo	Basal eudicot	ANR1
XP_026452640.1	Papaver_somniferum	PaSo	Basal eudicot	MIKC*
XP_026456518.1	Papaver_somniferum	PaSo	Basal eudicot	Ma
XP_026458977.1	Papaver_somniferum	PaSo	Basal eudicot	Ma
XP_026456917.1	Papaver_somniferum	PaSo	Basal eudicot	AP3/DEF
XP_026460308.1	Papaver_somniferum	PaSo	Basal eudicot	AGL12
XP_026458978.1	Papaver_somniferum	PaSo	Basal eudicot	Ma
XP_026455347.1	Papaver_somniferum	PaSo	Basal eudicot	PI
XP_026455346.1	Papaver_somniferum	PaSo	Basal eudicot	PI
XP_026454153.1	Papaver_somniferum	PaSo	Basal eudicot	AG
XP_026455805.1	Papaver_somniferum	PaSo	Basal eudicot	SVP
XP_026454326.1	Papaver_somniferum	PaSo	Basal eudicot	Mb
XP_026458957.1	Papaver_somniferum	PaSo	Basal eudicot	Ma
XP_026460054.1	Papaver_somniferum	PaSo	Basal eudicot	Ma
XP_026458958.1	Papaver_somniferum	PaSo	Basal eudicot	Ma
XP_026458962.1	Papaver_somniferum	PaSo	Basal eudicot	Ma
XP_026458975.1	Papaver_somniferum	PaSo	Basal eudicot	Ma
XP_026379209.1	Papaver_somniferum	PaSo	Basal eudicot	Mb
XP_026461002.1	Papaver_somniferum	PaSo	Basal eudicot	TM8
XP_026381114.1	Papaver_somniferum	PaSo	Basal eudicot	SEP
XP_026380289.1	Papaver_somniferum	PaSo	Basal eudicot	Ma
XP_026381112.1	Papaver_somniferum	PaSo	Basal eudicot	SEP
XP_026380230.1	Papaver_somniferum	PaSo	Basal eudicot	AGL6
XP_026377233.1	Papaver_somniferum	PaSo	Basal eudicot	Mb
XP_026380236.1	Papaver_somniferum	PaSo	Basal eudicot	SOC1/TM3
XP_026381104.1	Papaver_somniferum	PaSo	Basal eudicot	SQUA
XP_026377353.1	Papaver_somniferum	PaSo	Basal eudicot	SEP
XP_026388718.1	Papaver_somniferum	PaSo	Basal eudicot	SVP
XP_026386570.1	Papaver_somniferum	PaSo	Basal eudicot	Mb
XP_026385964.1	Papaver_somniferum	PaSo	Basal eudicot	TM8
XP_026382493.1	Papaver_somniferum	PaSo	Basal eudicot	Mb
XP_026384228.1	Papaver_somniferum	PaSo	Basal eudicot	Mg
XP_026389551.1	Papaver_somniferum	PaSo	Basal eudicot	AG
XP_026386520.1	Papaver_somniferum	PaSo	Basal eudicot	SQUA
XP_026384229.1	Papaver_somniferum	PaSo	Basal eudicot	Mg
XP_026385462.1	Papaver_somniferum	PaSo	Basal eudicot	SEP
XP_026386511.1	Papaver_somniferum	PaSo	Basal eudicot	SEP
XP_026386514.1	Papaver_somniferum	PaSo	Basal eudicot	SEP
XP_026384224.1	Papaver_somniferum	PaSo	Basal eudicot	MIKC*
XP_026396561.1	Papaver_somniferum	PaSo	Basal eudicot	Ma
XP_026396411.1	Papaver_somniferum	PaSo	Basal eudicot	Mb
XP_026390007.1	Papaver_somniferum	PaSo	Basal eudicot	ANR1
XP_026390012.1	Papaver_somniferum	PaSo	Basal eudicot	ANR1
XP_026390443.1	Papaver_somniferum	PaSo	Basal eudicot	Ma
XP_026396560.1	Papaver_somniferum	PaSo	Basal eudicot	Ma
XP_026390009.1	Papaver_somniferum	PaSo	Basal eudicot	ANR1
XP_026396765.1	Papaver_somniferum	PaSo	Basal eudicot	Mg
XP_026390431.1	Papaver_somniferum	PaSo	Basal eudicot	Ma
XP_026393658.1	Papaver_somniferum	PaSo	Basal eudicot	AP3/DEF
XP_026390285.1	Papaver_somniferum	PaSo	Basal eudicot	MIKC*
XP_026396495.1	Papaver_somniferum	PaSo	Basal eudicot	Ma
XP_026394502.1	Papaver_somniferum	PaSo	Basal eudicot	SVP
XP_026390924.1	Papaver_somniferum	PaSo	Basal eudicot	ANR1
XP_026392030.1	Papaver_somniferum	PaSo	Basal eudicot	AG
XP_026397095.1	Papaver_somniferum	PaSo	Basal eudicot	Mb
XP_026396481.1	Papaver_somniferum	PaSo	Basal eudicot	Ma
XP_026390010.1	Papaver_somniferum	PaSo	Basal eudicot	ANR1
XP_026390006.1	Papaver_somniferum	PaSo	Basal eudicot	ANR1
XP_026390980.1	Papaver_somniferum	PaSo	Basal eudicot	ANR1
XP_026400038.1	Papaver_somniferum	PaSo	Basal eudicot	Ma
XP_026402579.1	Papaver_somniferum	PaSo	Basal eudicot	SQUA
XP_026398363.1	Papaver_somniferum	PaSo	Basal eudicot	Mg
XP_026398601.1	Papaver_somniferum	PaSo	Basal eudicot	Mg
XP_026404360.1	Papaver_somniferum	PaSo	Basal eudicot	Mb
XP_026398602.1	Papaver_somniferum	PaSo	Basal eudicot	Mg
XP_026406378.1	Papaver_somniferum	PaSo	Basal eudicot	Ma
XP_026407653.1	Papaver_somniferum	PaSo	Basal eudicot	SQUA
XP_026411180.1	Papaver_somniferum	PaSo	Basal eudicot	Ma
XP_026405716.1	Papaver_somniferum	PaSo	Basal eudicot	Ma
XP_026409535.1	Papaver_somniferum	PaSo	Basal eudicot	AGL6
XP_026409548.1	Papaver_somniferum	PaSo	Basal eudicot	SOC1/TM3
XP_026411660.1	Papaver_somniferum	PaSo	Basal eudicot	Ma
XP_026409550.1	Papaver_somniferum	PaSo	Basal eudicot	SOC1/TM3
XP_026409316.1	Papaver_somniferum	PaSo	Basal eudicot	AGL12
XP_026416863.1	Papaver_somniferum	PaSo	Basal eudicot	Ma
XP_026414119.1	Papaver_somniferum	PaSo	Basal eudicot	Mb
XP_026416141.1	Papaver_somniferum	PaSo	Basal eudicot	ANR1
XP_026419010.1	Papaver_somniferum	PaSo	Basal eudicot	GGM13
XP_026412313.1	Papaver_somniferum	PaSo	Basal eudicot	Ma
XP_026417877.1	Papaver_somniferum	PaSo	Basal eudicot	AGL15
XP_026416858.1	Papaver_somniferum	PaSo	Basal eudicot	Ma
XP_026421521.1	Papaver_somniferum	PaSo	Basal eudicot	MIKC*
XP_026419742.1	Papaver_somniferum	PaSo	Basal eudicot	Ma
XP_026421226.1	Papaver_somniferum	PaSo	Basal eudicot	Ma
XP_026420493.1	Papaver_somniferum	PaSo	Basal eudicot	Mg
XP_026420004.1	Papaver_somniferum	PaSo	Basal eudicot	Ma
XP_026428098.1	Papaver_somniferum	PaSo	Basal eudicot	AP3/DEF
XP_026428989.1	Papaver_somniferum	PaSo	Basal eudicot	Ma
XP_026428993.1	Papaver_somniferum	PaSo	Basal eudicot	Ma
XP_026428994.1	Papaver_somniferum	PaSo	Basal eudicot	Ma
XP_026427156.1	Papaver_somniferum	PaSo	Basal eudicot	AGL15
XP_026428991.1	Papaver_somniferum	PaSo	Basal eudicot	Ma
XP_026428988.1	Papaver_somniferum	PaSo	Basal eudicot	Ma
XP_026427707.1	Papaver_somniferum	PaSo	Basal eudicot	ANR1
XP_026428997.1	Papaver_somniferum	PaSo	Basal eudicot	Ma
XP_026427582.1	Papaver_somniferum	PaSo	Basal eudicot	GGM13
XP_026428095.1	Papaver_somniferum	PaSo	Basal eudicot	AP3/DEF
XP_026424089.1	Papaver_somniferum	PaSo	Basal eudicot	Ma
XP_026425383.1	Papaver_somniferum	PaSo	Basal eudicot	Ma
XP_026428093.1	Papaver_somniferum	PaSo	Basal eudicot	AP3/DEF
XP_026429984.1	Papaver_somniferum	PaSo	Basal eudicot	SOC1/TM3
XP_026430336.1	Papaver_somniferum	PaSo	Basal eudicot	SOC1/TM3
XP_026431439.1	Papaver_somniferum	PaSo	Basal eudicot	ANR1
XP_026431442.1	Papaver_somniferum	PaSo	Basal eudicot	ANR1
XP_026431370.1	Papaver_somniferum	PaSo	Basal eudicot	ANR1
XP_026431368.1	Papaver_somniferum	PaSo	Basal eudicot	ANR1
XP_026431916.1	Papaver_somniferum	PaSo	Basal eudicot	Ma
XP_026433218.1	Papaver_somniferum	PaSo	Basal eudicot	ANR1
XP_026434512.1	Papaver_somniferum	PaSo	Basal eudicot	MIKC*
XP_026434568.1	Papaver_somniferum	PaSo	Basal eudicot	Mb
XP_026436098.1	Papaver_somniferum	PaSo	Basal eudicot	MIKC*
XP_026436191.1	Papaver_somniferum	PaSo	Basal eudicot	Ma
XP_026438267.1	Papaver_somniferum	PaSo	Basal eudicot	Ma
XP_026438434.1	Papaver_somniferum	PaSo	Basal eudicot	Ma
XP_026439295.1	Papaver_somniferum	PaSo	Basal eudicot	Ma
XP_026440733.1	Papaver_somniferum	PaSo	Basal eudicot	SOC1/TM3
XP_026440732.1	Papaver_somniferum	PaSo	Basal eudicot	SOC1/TM3
XP_026440399.1	Papaver_somniferum	PaSo	Basal eudicot	SOC1/TM3
XP_026442040.1	Papaver_somniferum	PaSo	Basal eudicot	Ma
XP_026442085.1	Papaver_somniferum	PaSo	Basal eudicot	Ma
XP_026442170.1	Papaver_somniferum	PaSo	Basal eudicot	Ma
XP_026442171.1	Papaver_somniferum	PaSo	Basal eudicot	Ma
XP_026442172.1	Papaver_somniferum	PaSo	Basal eudicot	Ma
XP_026442232.1	Papaver_somniferum	PaSo	Basal eudicot	Ma
XP_026443090.1	Papaver_somniferum	PaSo	Basal eudicot	AP3/DEF
XP_026443070.1	Papaver_somniferum	PaSo	Basal eudicot	AP3/DEF
XP_026443086.1	Papaver_somniferum	PaSo	Basal eudicot	AP3/DEF
XP_026443087.1	Papaver_somniferum	PaSo	Basal eudicot	AP3/DEF
XP_026443088.1	Papaver_somniferum	PaSo	Basal eudicot	AP3/DEF
XP_026443089.1	Papaver_somniferum	PaSo	Basal eudicot	AP3/DEF
XP_026443636.1	Papaver_somniferum	PaSo	Basal eudicot	Mb
XP_026443635.1	Papaver_somniferum	PaSo	Basal eudicot	Mb
XP_026445694.1	Papaver_somniferum	PaSo	Basal eudicot	Ma
XP_026445834.1	Papaver_somniferum	PaSo	Basal eudicot	PI
XP_026445688.1	Papaver_somniferum	PaSo	Basal eudicot	Ma
XP_026445690.1	Papaver_somniferum	PaSo	Basal eudicot	Ma
XP_026445833.1	Papaver_somniferum	PaSo	Basal eudicot	PI
XP_026445695.1	Papaver_somniferum	PaSo	Basal eudicot	Ma
Am05g36930.T01	Antirrhinum_majus	AnMa	Core eudicot	Ma
Am01g43170.T01	Antirrhinum_majus	AnMa	Core eudicot	GGM13
Am06g26270.T01	Antirrhinum_majus	AnMa	Core eudicot	MIKC*
Am02g39790.T01	Antirrhinum_majus	AnMa	Core eudicot	Ma
Am07g11600.T01	Antirrhinum_majus	AnMa	Core eudicot	Ma
Am08g12270.T01	Antirrhinum_majus	AnMa	Core eudicot	Ma
Am02g36730.T01	Antirrhinum_majus	AnMa	Core eudicot	Ma
Am07g17800.T01	Antirrhinum_majus	AnMa	Core eudicot	Ma
Am06g26650.T01	Antirrhinum_majus	AnMa	Core eudicot	Ma
Am05g10950.T01	Antirrhinum_majus	AnMa	Core eudicot	MIKC*
Am06g13690.T01	Antirrhinum_majus	AnMa	Core eudicot	FLC
Am04g30510.T02	Antirrhinum_majus	AnMa	Core eudicot	PI
Am04g20360.T01	Antirrhinum_majus	AnMa	Core eudicot	SOC1/TM3
Am02g03160.T02	Antirrhinum_majus	AnMa	Core eudicot	AG
Am05g37220.T01	Antirrhinum_majus	AnMa	Core eudicot	Ma
Am06g36420.T01	Antirrhinum_majus	AnMa	Core eudicot	ANR1
Am04g05810.T01	Antirrhinum_majus	AnMa	Core eudicot	Ma
Am07g15980.T01	Antirrhinum_majus	AnMa	Core eudicot	MIKC*
Am03g24680.T01	Antirrhinum_majus	AnMa	Core eudicot	Mg
Am05g09530.T01	Antirrhinum_majus	AnMa	Core eudicot	AGL12
Am08g08060.T01	Antirrhinum_majus	AnMa	Core eudicot	TM8
Am05g09470.T01	Antirrhinum_majus	AnMa	Core eudicot	AG
Am04g06900.T01	Antirrhinum_majus	AnMa	Core eudicot	SEP
Am05g11010.T01	Antirrhinum_majus	AnMa	Core eudicot	SQUA
Am03g33230.T01	Antirrhinum_majus	AnMa	Core eudicot	SQUA
Am05g20370.T01	Antirrhinum_majus	AnMa	Core eudicot	Unclassfied
Am08g08780.T01	Antirrhinum_majus	AnMa	Core eudicot	ANR1
Am05g35290.T01	Antirrhinum_majus	AnMa	Core eudicot	Ma
Am07g11630.T01	Antirrhinum_majus	AnMa	Core eudicot	Ma
Am06g33410.T01	Antirrhinum_majus	AnMa	Core eudicot	SEP
Am03g08010.T01	Antirrhinum_majus	AnMa	Core eudicot	Ma
Am06g12230.T01	Antirrhinum_majus	AnMa	Core eudicot	ANR1
Am02g36710.T01	Antirrhinum_majus	AnMa	Core eudicot	Ma
Am02g35340.T01	Antirrhinum_majus	AnMa	Core eudicot	Ma
Am07g10310.T01	Antirrhinum_majus	AnMa	Core eudicot	MIKC*
Am06g13650.T01	Antirrhinum_majus	AnMa	Core eudicot	SEP
Am05g41270.T01	Antirrhinum_majus	AnMa	Core eudicot	SVP
Am05g37210.T01	Antirrhinum_majus	AnMa	Core eudicot	Ma
Am07g27560.T01	Antirrhinum_majus	AnMa	Core eudicot	Mb
Am03g33210.T01	Antirrhinum_majus	AnMa	Core eudicot	SEP
Am01g00440.T02	Antirrhinum_majus	AnMa	Core eudicot	Ma
Am02g37900.T02	Antirrhinum_majus	AnMa	Core eudicot	SOC1/TM3
Am04g38220.T01	Antirrhinum_majus	AnMa	Core eudicot	Mb
Am02g50390.T01	Antirrhinum_majus	AnMa	Core eudicot	Mb
Am02g39800.T01	Antirrhinum_majus	AnMa	Core eudicot	Ma
Am02g02480.T01	Antirrhinum_majus	AnMa	Core eudicot	Ma
Am03g39880.T02	Antirrhinum_majus	AnMa	Core eudicot	Ma
Am04g05400.T01	Antirrhinum_majus	AnMa	Core eudicot	MIKC*
Am04g17620.T01	Antirrhinum_majus	AnMa	Core eudicot	ANR1
Am01g03890.T01	Antirrhinum_majus	AnMa	Core eudicot	AP3/DEF
Am05g06290.T01	Antirrhinum_majus	AnMa	Core eudicot	Ma
Am05g36350.T02	Antirrhinum_majus	AnMa	Core eudicot	Mg
Am04g25160.T02	Antirrhinum_majus	AnMa	Core eudicot	SQUA
Am02g09470.T01	Antirrhinum_majus	AnMa	Core eudicot	Ma
Am02g36310.T01	Antirrhinum_majus	AnMa	Core eudicot	AGL15
Am08g00730.T01	Antirrhinum_majus	AnMa	Core eudicot	ANR1
Am05g37230.T01	Antirrhinum_majus	AnMa	Core eudicot	Ma
Am04g09450.T02	Antirrhinum_majus	AnMa	Core eudicot	SEP
Am02g39300.T01	Antirrhinum_majus	AnMa	Core eudicot	Mg
Am08g12280.T01	Antirrhinum_majus	AnMa	Core eudicot	Ma
Am04g11020.T01	Antirrhinum_majus	AnMa	Core eudicot	Ma
Am03g04000.T01	Antirrhinum_majus	AnMa	Core eudicot	AG
Am01g03420.T01	Antirrhinum_majus	AnMa	Core eudicot	AG
Am05g15040.T01	Antirrhinum_majus	AnMa	Core eudicot	Ma
Am03g35900.T01	Antirrhinum_majus	AnMa	Core eudicot	AGL15
Am08g16940.T01	Antirrhinum_majus	AnMa	Core eudicot	SVP
Am05g27150.T01	Antirrhinum_majus	AnMa	Core eudicot	Mb
Am05g09380.T01	Antirrhinum_majus	AnMa	Core eudicot	Mg
Am05g19210.T02	Antirrhinum_majus	AnMa	Core eudicot	SOC1/TM3
Am08g09000.T01	Antirrhinum_majus	AnMa	Core eudicot	Mb
Am07g11640.T01	Antirrhinum_majus	AnMa	Core eudicot	Ma
Am05g37200.T01	Antirrhinum_majus	AnMa	Core eudicot	Ma
Am02g39810.T01	Antirrhinum_majus	AnMa	Core eudicot	Ma
Am08g22210.T01	Antirrhinum_majus	AnMa	Core eudicot	SQUA
Am04g06020.T01	Antirrhinum_majus	AnMa	Core eudicot	MIKC*
Am06g33400.T01	Antirrhinum_majus	AnMa	Core eudicot	SQUA
Am02g37190.T01	Antirrhinum_majus	AnMa	Core eudicot	AGL6
Am06g13670.T01	Antirrhinum_majus	AnMa	Core eudicot	FLC
Am04g12610.T01	Antirrhinum_majus	AnMa	Core eudicot	Mg
Am05g36920.T01	Antirrhinum_majus	AnMa	Core eudicot	Ma
Am02g41890.T01	Antirrhinum_majus	AnMa	Core eudicot	Mg
Am04g34480.T01	Antirrhinum_majus	AnMa	Core eudicot	Mg
Am08g22140.T01	Antirrhinum_majus	AnMa	Core eudicot	SEP
Am08g12290.T01	Antirrhinum_majus	AnMa	Core eudicot	Ma
Am05g15030.T01	Antirrhinum_majus	AnMa	Core eudicot	Ma
AT1G01530_AGL28_Ma	Arabidopsis_thaliana	ArTh	Core eudicot	Ma
AT1G17310_AGL100_Ma	Arabidopsis_thaliana	ArTh	Core eudicot	Ma
AT1G18750_AGL65_MIKCS	Arabidopsis_thaliana	ArTh	Core eudicot	MIKC*
AT1G22130_AGL104_MIKCS	Arabidopsis_thaliana	ArTh	Core eudicot	MIKC*
AT1G22590_AGL87_Mg	Arabidopsis_thaliana	ArTh	Core eudicot	Mg
AT1G24260_AGL2_SEP3	Arabidopsis_thaliana	ArTh	Core eudicot	SEP
AT1G26310_CAL_SQUA	Arabidopsis_thaliana	ArTh	Core eudicot	SQUA
AT1G28450_AGL58_Ma	Arabidopsis_thaliana	ArTh	Core eudicot	Ma
AT1G28460_AGL59_Ma	Arabidopsis_thaliana	ArTh	Core eudicot	Ma
AT1G29962_AGL64_Ma	Arabidopsis_thaliana	ArTh	Core eudicot	Ma
AT1G31140_GOA_Bsister	Arabidopsis_thaliana	ArTh	Core eudicot	GGM13
AT1G31630_AGL86_Mg	Arabidopsis_thaliana	ArTh	Core eudicot	Mg
AT1G31640_AGL92_Mg	Arabidopsis_thaliana	ArTh	Core eudicot	Mg
AT1G33070_Mg	Arabidopsis_thaliana	ArTh	Core eudicot	Mg
AT1G46408_AGL97_Ma	Arabidopsis_thaliana	ArTh	Core eudicot	Ma
AT1G47760_AGL102_Ma	Arabidopsis_thaliana	ArTh	Core eudicot	Ma
AT1G48150_AGL74_Ma	Arabidopsis_thaliana	ArTh	Core eudicot	Ma
AT1G54760_AGL85_Ma	Arabidopsis_thaliana	ArTh	Core eudicot	Ma
AT1G59810_AGL50_Mb	Arabidopsis_thaliana	ArTh	Core eudicot	Mb
AT1G60040_AGL49_Mb	Arabidopsis_thaliana	ArTh	Core eudicot	Mb
AT1G60880_AGL56_Ma	Arabidopsis_thaliana	ArTh	Core eudicot	Ma
AT1G60920_agl55_Ma	Arabidopsis_thaliana	ArTh	Core eudicot	Ma
AT1G65300_AGL38_Mg	Arabidopsis_thaliana	ArTh	Core eudicot	Mg
AT1G65330_AGL37_Mg	Arabidopsis_thaliana	ArTh	Core eudicot	Mg
AT1G65360_AGL23_Ma	Arabidopsis_thaliana	ArTh	Core eudicot	Ma
AT1G69120_AP1_SQUA	Arabidopsis_thaliana	ArTh	Core eudicot	SQUA
AT1G69540_AGL94_MIKCS	Arabidopsis_thaliana	ArTh	Core eudicot	MIKC*
AT1G71692_AGL12	Arabidopsis_thaliana	ArTh	Core eudicot	AGL12
AT1G72350_AGL60_Ma	Arabidopsis_thaliana	ArTh	Core eudicot	Ma
AT1G77080_MAF1_FLM_AGL27_FLC	Arabidopsis_thaliana	ArTh	Core eudicot	FLC
AT1G77950_AGL67_MIKCS	Arabidopsis_thaliana	ArTh	Core eudicot	MIKC*
AT1G77980_AGL66_MIKCS	Arabidopsis_thaliana	ArTh	Core eudicot	MIKC*
AT2G03060_AGL30_MIKCS	Arabidopsis_thaliana	ArTh	Core eudicot	MIKC*
AT2G03710_SEP4_AGL3_AGL2	Arabidopsis_thaliana	ArTh	Core eudicot	SEP
AT2G14210_ANR1_AGL44_AGL17	Arabidopsis_thaliana	ArTh	Core eudicot	ANR1
AT2G22540_SVP_AGL22_StMADS11	Arabidopsis_thaliana	ArTh	Core eudicot	SVP
AT2G22630_AGL17_ANR!	Arabidopsis_thaliana	ArTh	Core eudicot	ANR1
AT2G24840_AGL61_Ma	Arabidopsis_thaliana	ArTh	Core eudicot	Ma
AT2G26320_AGL33_MIKCS	Arabidopsis_thaliana	ArTh	Core eudicot	MIKC*
AT2G28700_AGL46_Mg	Arabidopsis_thaliana	ArTh	Core eudicot	Mg
AT2G34440_AGL29_Ma	Arabidopsis_thaliana	ArTh	Core eudicot	Ma
AT2G40210_AGL48_Mg	Arabidopsis_thaliana	ArTh	Core eudicot	Mg
AT2G42830_SHP2_AGL5_AG	Arabidopsis_thaliana	ArTh	Core eudicot	AG
AT2G45650_AGL6	Arabidopsis_thaliana	ArTh	Core eudicot	AGL6
AT2G45660_AGL20_SOC1_TM3	Arabidopsis_thaliana	ArTh	Core eudicot	SOC1/TM3
AT3G02310_SEP2_AGL4_AGL2	Arabidopsis_thaliana	ArTh	Core eudicot	SEP
AT3G04100_AGL57_Ma	Arabidopsis_thaliana	ArTh	Core eudicot	Ma
AT3G05860_AGL45_Mg	Arabidopsis_thaliana	ArTh	Core eudicot	Mg
AT3G18650_AGL103_Mb	Arabidopsis_thaliana	ArTh	Core eudicot	Mb
AT3G30260_AGL79_SQUA	Arabidopsis_thaliana	ArTh	Core eudicot	SQUA
AT3G54340_AP3_DEF	Arabidopsis_thaliana	ArTh	Core eudicot	AP3/DEF
AT3G57230_AGL16_AGL17	Arabidopsis_thaliana	ArTh	Core eudicot	ANR1
AT3G57390_AGL18_AGL15	Arabidopsis_thaliana	ArTh	Core eudicot	AGL15
AT3G58780_SHP1_AGL1_AG	Arabidopsis_thaliana	ArTh	Core eudicot	AG
AT3G61120_AGL13_AGL6	Arabidopsis_thaliana	ArTh	Core eudicot	AGL6
AT3G66656_AGL91_Ma	Arabidopsis_thaliana	ArTh	Core eudicot	Ma
AT4G02235_AGL51_Mb	Arabidopsis_thaliana	ArTh	Core eudicot	Mb
AT4G09960_STK_AGL11_AG	Arabidopsis_thaliana	ArTh	Core eudicot	AG
AT4G11250_AGL52_Mb	Arabidopsis_thaliana	ArTh	Core eudicot	Mb
AT4G11880_AGL14_TM3	Arabidopsis_thaliana	ArTh	Core eudicot	SOC1/TM3
AT4G22950_AGL19_TM3	Arabidopsis_thaliana	ArTh	Core eudicot	SOC1/TM3
AT4G24540_AGL24_StMADS11	Arabidopsis_thaliana	ArTh	Core eudicot	SVP
AT4G36590_AGL40_Ma	Arabidopsis_thaliana	ArTh	Core eudicot	Ma
AT4G37940_AGL21_AGL17	Arabidopsis_thaliana	ArTh	Core eudicot	ANR1
AT5G04640_AGL99_Ma	Arabidopsis_thaliana	ArTh	Core eudicot	Ma
AT5G06500_AGL96_Mg	Arabidopsis_thaliana	ArTh	Core eudicot	Mg
AT5G10140_FLC_AGL25	Arabidopsis_thaliana	ArTh	Core eudicot	FLC
AT5G13790_AGL15	Arabidopsis_thaliana	ArTh	Core eudicot	AGL15
AT5G15800_SEP1_AGL2	Arabidopsis_thaliana	ArTh	Core eudicot	SEP
AT5G20240_PI_GLO	Arabidopsis_thaliana	ArTh	Core eudicot	PI
AT5G23260_TT16_ABS_Bsister	Arabidopsis_thaliana	ArTh	Core eudicot	GGM13
AT5G26580_AGL34_Mg	Arabidopsis_thaliana	ArTh	Core eudicot	Mg
AT5G26630_AGL35_Mg	Arabidopsis_thaliana	ArTh	Core eudicot	Mg
AT5G26650_AGL36_Mg	Arabidopsis_thaliana	ArTh	Core eudicot	Mg
AT5G26880_Mb	Arabidopsis_thaliana	ArTh	Core eudicot	Mb
AT5G26950_AGL93_Mb	Arabidopsis_thaliana	ArTh	Core eudicot	Mb
AT5G27050_AGL101_Mb	Arabidopsis_thaliana	ArTh	Core eudicot	Mb
AT5G27070_AGL53_Mb	Arabidopsis_thaliana	ArTh	Core eudicot	Mb
AT5G27090_AGL54_Mb	Arabidopsis_thaliana	ArTh	Core eudicot	Mb
AT5G27130_AGL39_Ma	Arabidopsis_thaliana	ArTh	Core eudicot	Ma
AT5G27580_AGL89_Mb	Arabidopsis_thaliana	ArTh	Core eudicot	Mb
AT5G27810_Mg	Arabidopsis_thaliana	ArTh	Core eudicot	Mg
AT5G27944_Mb	Arabidopsis_thaliana	ArTh	Core eudicot	Mb
AT5G27960_AGL90_Mg	Arabidopsis_thaliana	ArTh	Core eudicot	Mg
AT5G37415_Mb	Arabidopsis_thaliana	ArTh	Core eudicot	Mb
AT5G38620_AGL73_Ma	Arabidopsis_thaliana	ArTh	Core eudicot	Ma
AT5G38740_AGL77_Mb	Arabidopsis_thaliana	ArTh	Core eudicot	Mb
AT5G39750_AGL81_Mb	Arabidopsis_thaliana	ArTh	Core eudicot	Mb
AT5G39810_AGL98_Mb	Arabidopsis_thaliana	ArTh	Core eudicot	Mb
AT5G40120_AGL76_Mb	Arabidopsis_thaliana	ArTh	Core eudicot	Mb
AT5G40220_AGL43_Mb	Arabidopsis_thaliana	ArTh	Core eudicot	Mb
AT5G41200_AGL75_Mb	Arabidopsis_thaliana	ArTh	Core eudicot	Mb
AT5G48670_AGL80_Mg	Arabidopsis_thaliana	ArTh	Core eudicot	Mg
AT5G49420_AGL84_Ma	Arabidopsis_thaliana	ArTh	Core eudicot	Ma
AT5G49490_AGL83_Ma	Arabidopsis_thaliana	ArTh	Core eudicot	Ma
AT5G51860_AGL72_TM3	Arabidopsis_thaliana	ArTh	Core eudicot	SOC1/TM3
AT5G51870_AGL71_TM3	Arabidopsis_thaliana	ArTh	Core eudicot	SOC1/TM3
AT5G55690_AGL47_Mb	Arabidopsis_thaliana	ArTh	Core eudicot	Mb
AT5G58890_AGL82_Mb	Arabidopsis_thaliana	ArTh	Core eudicot	Mb
AT5G60440_AGL62_Ma	Arabidopsis_thaliana	ArTh	Core eudicot	Ma
AT5G60910_AGL8_FUL_SQUA	Arabidopsis_thaliana	ArTh	Core eudicot	SQUA
AT5G62165_AGL42_TM3	Arabidopsis_thaliana	ArTh	Core eudicot	SOC1/TM3
AT5G65050_AGL31_MAF2_FLC	Arabidopsis_thaliana	ArTh	Core eudicot	FLC
AT5G65060_MAF3_AGL70_FLC	Arabidopsis_thaliana	ArTh	Core eudicot	FLC
AT5G65070_MAF4_FLC	Arabidopsis_thaliana	ArTh	Core eudicot	FLC
AT5G65080_MAF5_AGL68_FLC	Arabidopsis_thaliana	ArTh	Core eudicot	FLC
AT5G65330_AGL78_Mb	Arabidopsis_thaliana	ArTh	Core eudicot	Mb
AT4G18960_AG	Arabidopsis_thaliana	ArTh	Core eudicot	AG
KMT19971.1	Beta_vulgaris	BeVu	Core eudicot	PI
KMT19713.1	Beta_vulgaris	BeVu	Core eudicot	SVP
KMT19735.1	Beta_vulgaris	BeVu	Core eudicot	Ma
KMT19410.1	Beta_vulgaris	BeVu	Core eudicot	AGL12
KMT20651.1	Beta_vulgaris	BeVu	Core eudicot	AP3/DEF
KMT20540.1	Beta_vulgaris	BeVu	Core eudicot	ANR1
KMT20505.1	Beta_vulgaris	BeVu	Core eudicot	SVP
KMT19417.1	Beta_vulgaris	BeVu	Core eudicot	AG
KMT19972.1	Beta_vulgaris	BeVu	Core eudicot	PI
KMS99835.1	Beta_vulgaris	BeVu	Core eudicot	Mg
KMT00163.1	Beta_vulgaris	BeVu	Core eudicot	SOC1/TM3
KMT00161.1	Beta_vulgaris	BeVu	Core eudicot	AGL6
KMT18682.1	Beta_vulgaris	BeVu	Core eudicot	SEP
KMT18771.1	Beta_vulgaris	BeVu	Core eudicot	AGL15
KMT18684.1	Beta_vulgaris	BeVu	Core eudicot	SQUA
KMT16019.1	Beta_vulgaris	BeVu	Core eudicot	GGM13
KMT15045.1	Beta_vulgaris	BeVu	Core eudicot	AGL15
KMT14845.1	Beta_vulgaris	BeVu	Core eudicot	Mb
KMT14015.1	Beta_vulgaris	BeVu	Core eudicot	Ma
KMT14274.1	Beta_vulgaris	BeVu	Core eudicot	Mg
KMT14016.1	Beta_vulgaris	BeVu	Core eudicot	Ma
KMT10844.1	Beta_vulgaris	BeVu	Core eudicot	SQUA
KMT10799.1	Beta_vulgaris	BeVu	Core eudicot	MIKC*
KMT12178.1	Beta_vulgaris	BeVu	Core eudicot	SOC1/TM3
KMT10842.1	Beta_vulgaris	BeVu	Core eudicot	SEP
KMT07432.1	Beta_vulgaris	BeVu	Core eudicot	FLC
KMT09268.1	Beta_vulgaris	BeVu	Core eudicot	SVP
KMT08698.1	Beta_vulgaris	BeVu	Core eudicot	SEP
KMT07430.1	Beta_vulgaris	BeVu	Core eudicot	SEP
KMT08829.1	Beta_vulgaris	BeVu	Core eudicot	MIKC*
KMT08699.1	Beta_vulgaris	BeVu	Core eudicot	SQUA
KMT07037.1	Beta_vulgaris	BeVu	Core eudicot	MIKC*
KMT09503.1	Beta_vulgaris	BeVu	Core eudicot	AP3/DEF
KMT05169.1	Beta_vulgaris	BeVu	Core eudicot	Ma
KMT03860.1	Beta_vulgaris	BeVu	Core eudicot	AG
KMT01549.1	Beta_vulgaris	BeVu	Core eudicot	Ma
KMT01002.1	Beta_vulgaris	BeVu	Core eudicot	Ma
KMT00932.1	Beta_vulgaris	BeVu	Core eudicot	ANR1
KMT00883.1	Beta_vulgaris	BeVu	Core eudicot	SVP
KMT01548.1	Beta_vulgaris	BeVu	Core eudicot	Ma
KMT01428.1	Beta_vulgaris	BeVu	Core eudicot	SVP
KMT00933.1	Beta_vulgaris	BeVu	Core eudicot	ANR1
KMT00929.1	Beta_vulgaris	BeVu	Core eudicot	ANR1
KMS95027.1	Beta_vulgaris	BeVu	Core eudicot	Unclassfied
XP_021976635.1	Helianthus_annuus	HeAn	Core eudicot	AGL15
XP_022028137.1	Helianthus_annuus	HeAn	Core eudicot	Ma
XP_022036584.1	Helianthus_annuus	HeAn	Core eudicot	Ma
XP_021971164.1	Helianthus_annuus	HeAn	Core eudicot	AGL12
XP_021970792.1	Helianthus_annuus	HeAn	Core eudicot	AG
XP_022003772.1	Helianthus_annuus	HeAn	Core eudicot	Mg
XP_022001451.1	Helianthus_annuus	HeAn	Core eudicot	Mg
XP_022017819.1	Helianthus_annuus	HeAn	Core eudicot	SEP
XP_022018509.1	Helianthus_annuus	HeAn	Core eudicot	SQUA
XP_022019591.1	Helianthus_annuus	HeAn	Core eudicot	PI
XP_022026937.1	Helianthus_annuus	HeAn	Core eudicot	Ma
XP_022027087.1	Helianthus_annuus	HeAn	Core eudicot	MIKC*
XP_022033293.1	Helianthus_annuus	HeAn	Core eudicot	Ma
XP_022034803.1	Helianthus_annuus	HeAn	Core eudicot	SQUA
XP_022035849.1	Helianthus_annuus	HeAn	Core eudicot	SOC1/TM3
XP_022038766.1	Helianthus_annuus	HeAn	Core eudicot	AP3/DEF
XP_022038383.1	Helianthus_annuus	HeAn	Core eudicot	AG
XP_022041547.1	Helianthus_annuus	HeAn	Core eudicot	Ma
XP_022039867.1	Helianthus_annuus	HeAn	Core eudicot	SVP
XP_022039004.1	Helianthus_annuus	HeAn	Core eudicot	SQUA
XP_022039898.1	Helianthus_annuus	HeAn	Core eudicot	ANR1
XP_022038697.1	Helianthus_annuus	HeAn	Core eudicot	AG
XP_022039161.1	Helianthus_annuus	HeAn	Core eudicot	MIKC*
XP_022036657.1	Helianthus_annuus	HeAn	Core eudicot	GGM13
XP_022038682.1	Helianthus_annuus	HeAn	Core eudicot	MIKC*
XP_021970064.1	Helianthus_annuus	HeAn	Core eudicot	SEP
XP_021969534.1	Helianthus_annuus	HeAn	Core eudicot	SOC1/TM3
XP_022042237.1	Helianthus_annuus	HeAn	Core eudicot	Mg
XP_021971944.1	Helianthus_annuus	HeAn	Core eudicot	AGL15
XP_021971787.1	Helianthus_annuus	HeAn	Core eudicot	Mg
XP_021973704.1	Helianthus_annuus	HeAn	Core eudicot	SEP
XP_021973672.1	Helianthus_annuus	HeAn	Core eudicot	SQUA
XP_021971786.1	Helianthus_annuus	HeAn	Core eudicot	Mg
XP_021975816.1	Helianthus_annuus	HeAn	Core eudicot	Mb
XP_021977398.1	Helianthus_annuus	HeAn	Core eudicot	SEP
XP_021977399.1	Helianthus_annuus	HeAn	Core eudicot	SQUA
XP_021983300.1	Helianthus_annuus	HeAn	Core eudicot	SEP
XP_021983447.1	Helianthus_annuus	HeAn	Core eudicot	AG
XP_021983751.1	Helianthus_annuus	HeAn	Core eudicot	AP3/DEF
XP_021983908.1	Helianthus_annuus	HeAn	Core eudicot	SVP
XP_021983037.1	Helianthus_annuus	HeAn	Core eudicot	ANR1
XP_021984166.1	Helianthus_annuus	HeAn	Core eudicot	TM8
XP_021983861.1	Helianthus_annuus	HeAn	Core eudicot	SQUA
XP_021983520.1	Helianthus_annuus	HeAn	Core eudicot	AGL12
XP_021987101.1	Helianthus_annuus	HeAn	Core eudicot	ANR1
XP_021985763.1	Helianthus_annuus	HeAn	Core eudicot	Mg
XP_021987132.1	Helianthus_annuus	HeAn	Core eudicot	SVP
XP_021985638.1	Helianthus_annuus	HeAn	Core eudicot	Mb
XP_021985681.1	Helianthus_annuus	HeAn	Core eudicot	Mg
XP_021985683.1	Helianthus_annuus	HeAn	Core eudicot	Mg
XP_021988203.1	Helianthus_annuus	HeAn	Core eudicot	ANR1
XP_021988890.1	Helianthus_annuus	HeAn	Core eudicot	AGL15
XP_021985677.1	Helianthus_annuus	HeAn	Core eudicot	Mg
XP_021994991.1	Helianthus_annuus	HeAn	Core eudicot	Mg
XP_021994990.1	Helianthus_annuus	HeAn	Core eudicot	Mg
XP_021992106.1	Helianthus_annuus	HeAn	Core eudicot	Ma
XP_021996899.1	Helianthus_annuus	HeAn	Core eudicot	SOC1/TM3
XP_021996898.1	Helianthus_annuus	HeAn	Core eudicot	AGL6
XP_021996908.1	Helianthus_annuus	HeAn	Core eudicot	PI
XP_021997447.1	Helianthus_annuus	HeAn	Core eudicot	SQUA
XP_021997161.1	Helianthus_annuus	HeAn	Core eudicot	SEP
XP_021998374.1	Helianthus_annuus	HeAn	Core eudicot	FLC
XP_022001247.1	Helianthus_annuus	HeAn	Core eudicot	SVP
XP_022008337.1	Helianthus_annuus	HeAn	Core eudicot	Ma
XP_022005794.1	Helianthus_annuus	HeAn	Core eudicot	SQUA
XP_022006872.1	Helianthus_annuus	HeAn	Core eudicot	Ma
XP_022007402.1	Helianthus_annuus	HeAn	Core eudicot	Ma
XP_022006870.1	Helianthus_annuus	HeAn	Core eudicot	Ma
XP_022007111.1	Helianthus_annuus	HeAn	Core eudicot	Ma
XP_022014208.1	Helianthus_annuus	HeAn	Core eudicot	Mg
XP_022012413.1	Helianthus_annuus	HeAn	Core eudicot	SVP
XP_022012248.1	Helianthus_annuus	HeAn	Core eudicot	MIKC*
XP_022011290.1	Helianthus_annuus	HeAn	Core eudicot	SQUA
XP_022012458.1	Helianthus_annuus	HeAn	Core eudicot	SOC1/TM3
XP_022014213.1	Helianthus_annuus	HeAn	Core eudicot	Mg
XP_022010193.1	Helianthus_annuus	HeAn	Core eudicot	Mg
XP_022013661.1	Helianthus_annuus	HeAn	Core eudicot	Mb
XP_022014214.1	Helianthus_annuus	HeAn	Core eudicot	Mg
XP_022014220.1	Helianthus_annuus	HeAn	Core eudicot	Mg
XP_022014221.1	Helianthus_annuus	HeAn	Core eudicot	Mg
XP_022014205.1	Helianthus_annuus	HeAn	Core eudicot	Mg
XP_022010190.1	Helianthus_annuus	HeAn	Core eudicot	Mg
XP_022011406.1	Helianthus_annuus	HeAn	Core eudicot	ANR1
XP_022012783.1	Helianthus_annuus	HeAn	Core eudicot	SEP
XP_022014206.1	Helianthus_annuus	HeAn	Core eudicot	Mg
XP_022013492.1	Helianthus_annuus	HeAn	Core eudicot	SVP
XP_022017193.1	Helianthus_annuus	HeAn	Core eudicot	AP3/DEF
XP_022016988.1	Helianthus_annuus	HeAn	Core eudicot	SQUA
XP_022015757.1	Helianthus_annuus	HeAn	Core eudicot	AP3/DEF
XP_022017167.1	Helianthus_annuus	HeAn	Core eudicot	AP3/DEF
XP_022017601.1	Helianthus_annuus	HeAn	Core eudicot	SOC1/TM3
XP_022017231.1	Helianthus_annuus	HeAn	Core eudicot	AG
XP_022017672.1	Helianthus_annuus	HeAn	Core eudicot	SVP
XP_022022056.1	Helianthus_annuus	HeAn	Core eudicot	FLC
XP_022021747.1	Helianthus_annuus	HeAn	Core eudicot	SOC1/TM3
XP_022026011.1	Helianthus_annuus	HeAn	Core eudicot	FLC
XP_022026074.1	Helianthus_annuus	HeAn	Core eudicot	SEP
Potri.T101600.1	Populus_trichocarpa	PoTr	Core eudicot	Ma
Potri.T101400.1	Populus_trichocarpa	PoTr	Core eudicot	Ma
Potri.019G077200.4	Populus_trichocarpa	PoTr	Core eudicot	AG
Potri.019G076800.1	Populus_trichocarpa	PoTr	Core eudicot	AGL12
Potri.018G048000.1	Populus_trichocarpa	PoTr	Core eudicot	MIKC*
Potri.017G124000.1	Populus_trichocarpa	PoTr	Core eudicot	Ma
Potri.017G099800.1	Populus_trichocarpa	PoTr	Core eudicot	SQUA
Potri.017G099700.1	Populus_trichocarpa	PoTr	Core eudicot	SEP
Potri.017G047300.1	Populus_trichocarpa	PoTr	Core eudicot	Ma
Potri.017G044500.1	Populus_trichocarpa	PoTr	Core eudicot	SVP
Potri.017G044200.1	Populus_trichocarpa	PoTr	Core eudicot	SVP
Potri.017G040700.1	Populus_trichocarpa	PoTr	Core eudicot	Ma
Potri.017G040600.1	Populus_trichocarpa	PoTr	Core eudicot	Ma
Potri.017G039800.1	Populus_trichocarpa	PoTr	Core eudicot	Ma
Potri.016G119000.1	Populus_trichocarpa	PoTr	Core eudicot	Ma
Potri.016G118900.1	Populus_trichocarpa	PoTr	Core eudicot	Ma
Potri.016G068100.1	Populus_trichocarpa	PoTr	Core eudicot	Mg
Potri.015G134800.1	Populus_trichocarpa	PoTr	Core eudicot	AGL6
Potri.015G125500.1	Populus_trichocarpa	PoTr	Core eudicot	GGM13
Potri.015G098400.1	Populus_trichocarpa	PoTr	Core eudicot	TM8
Potri.015G077800.1	Populus_trichocarpa	PoTr	Core eudicot	Mb
Potri.014G074200.1	Populus_trichocarpa	PoTr	Core eudicot	SOC1/TM3
Potri.014G074100.1	Populus_trichocarpa	PoTr	Core eudicot	AGL6
Potri.013G107600.1	Populus_trichocarpa	PoTr	Core eudicot	Mg
Potri.013G104900.1	Populus_trichocarpa	PoTr	Core eudicot	AG
Potri.013G102600.1	Populus_trichocarpa	PoTr	Core eudicot	AGL12
Potri.013G018100.1	Populus_trichocarpa	PoTr	Core eudicot	Mg
Potri.013G001700.1	Populus_trichocarpa	PoTr	Core eudicot	Mg
Potri.012G133000.5	Populus_trichocarpa	PoTr	Core eudicot	SOC1/TM3
Potri.012G132600.2	Populus_trichocarpa	PoTr	Core eudicot	AGL6
Potri.012G125600.1	Populus_trichocarpa	PoTr	Core eudicot	GGM13
Potri.012G110100.1	Populus_trichocarpa	PoTr	Core eudicot	Ma
Potri.012G109900.1	Populus_trichocarpa	PoTr	Core eudicot	Mb
Potri.012G100200.2	Populus_trichocarpa	PoTr	Core eudicot	TM8
Potri.012G062300.1	Populus_trichocarpa	PoTr	Core eudicot	SQUA
Potri.011G075800.1	Populus_trichocarpa	PoTr	Core eudicot	AG
Potri.010G238900.1	Populus_trichocarpa	PoTr	Core eudicot	Unclassfied
Potri.010G181300.1	Populus_trichocarpa	PoTr	Core eudicot	Unclassfied
Potri.010G167300.1	Populus_trichocarpa	PoTr	Core eudicot	MIKC*
Potri.010G154100.1	Populus_trichocarpa	PoTr	Core eudicot	SQUA
Potri.010G098100.1	Populus_trichocarpa	PoTr	Core eudicot	Mb
Potri.009G084200.1	Populus_trichocarpa	PoTr	Core eudicot	Ma
Potri.009G084100.1	Populus_trichocarpa	PoTr	Core eudicot	Ma
Potri.009G055700.1	Populus_trichocarpa	PoTr	Core eudicot	AGL15
Potri.009G045900.1	Populus_trichocarpa	PoTr	Core eudicot	Ma
Potri.008G098500.1	Populus_trichocarpa	PoTr	Core eudicot	SQUA
Potri.008G098400.1	Populus_trichocarpa	PoTr	Core eudicot	SEP
Potri.008G088200.1	Populus_trichocarpa	PoTr	Core eudicot	MIKC*
Potri.008G041500.1	Populus_trichocarpa	PoTr	Core eudicot	Ma
Potri.008G020300.1	Populus_trichocarpa	PoTr	Core eudicot	Unclassfied
Potri.007G120000.1	Populus_trichocarpa	PoTr	Core eudicot	MIKC*
Potri.007G115200.1	Populus_trichocarpa	PoTr	Core eudicot	SVP
Potri.007G115100.1	Populus_trichocarpa	PoTr	Core eudicot	SVP
Potri.007G115000.1	Populus_trichocarpa	PoTr	Core eudicot	SVP
Potri.007G114000.1	Populus_trichocarpa	PoTr	Core eudicot	Ma
Potri.007G113800.1	Populus_trichocarpa	PoTr	Core eudicot	Ma
Potri.007G087500.1	Populus_trichocarpa	PoTr	Core eudicot	MIKC*
Potri.007G073000.1	Populus_trichocarpa	PoTr	Core eudicot	GGM13
Potri.007G050400.1	Populus_trichocarpa	PoTr	Core eudicot	MIKC*
Potri.007G017000.1	Populus_trichocarpa	PoTr	Core eudicot	AP3/DEF
Potri.007G010800.1	Populus_trichocarpa	PoTr	Core eudicot	SVP
Potri.006G258500.1	Populus_trichocarpa	PoTr	Core eudicot	Ma
Potri.006G201700.1	Populus_trichocarpa	PoTr	Core eudicot	Mg
Potri.006G048700.1	Populus_trichocarpa	PoTr	Core eudicot	AGL15
Potri.005G182200.1	Populus_trichocarpa	PoTr	Core eudicot	PI
Potri.005G169600.1	Populus_trichocarpa	PoTr	Core eudicot	MIKC*
Potri.005G155700.1	Populus_trichocarpa	PoTr	Core eudicot	SVP
Potri.005G155300.1	Populus_trichocarpa	PoTr	Core eudicot	SVP
Potri.005G150700.1	Populus_trichocarpa	PoTr	Core eudicot	ANR1
Potri.005G118000.1	Populus_trichocarpa	PoTr	Core eudicot	AP3/DEF
Potri.005G091100.1	Populus_trichocarpa	PoTr	Core eudicot	GGM13
Potri.005G002400.1	Populus_trichocarpa	PoTr	Core eudicot	Mg
Potri.004G222200.1	Populus_trichocarpa	PoTr	Core eudicot	Mb
Potri.004G131100.1	Populus_trichocarpa	PoTr	Core eudicot	Ma
Potri.004G130900.1	Populus_trichocarpa	PoTr	Core eudicot	Ma
Potri.004G115500.1	Populus_trichocarpa	PoTr	Core eudicot	SEP
Potri.004G115400.1	Populus_trichocarpa	PoTr	Core eudicot	SQUA
Potri.004G064300.1	Populus_trichocarpa	PoTr	Core eudicot	AG
Potri.004G010200.1	Populus_trichocarpa	PoTr	Core eudicot	Ma
Potri.004G002400.1	Populus_trichocarpa	PoTr	Core eudicot	Ma
Potri.003G170200.1	Populus_trichocarpa	PoTr	Core eudicot	FLC
Potri.003G170000.1	Populus_trichocarpa	PoTr	Core eudicot	FLC
Potri.003G169800.1	Populus_trichocarpa	PoTr	Core eudicot	FLC
Potri.003G169700.1	Populus_trichocarpa	PoTr	Core eudicot	FLC
Potri.003G169600.1	Populus_trichocarpa	PoTr	Core eudicot	SEP
Potri.003G119700.1	Populus_trichocarpa	PoTr	Core eudicot	SOC1/TM3
Potri.002G255700.1	Populus_trichocarpa	PoTr	Core eudicot	Mb
Potri.002G151700.3	Populus_trichocarpa	PoTr	Core eudicot	SOC1/TM3
Potri.002G109700.1	Populus_trichocarpa	PoTr	Core eudicot	ANR1
Potri.002G105600.1	Populus_trichocarpa	PoTr	Core eudicot	SVP
Potri.002G092300.1	Populus_trichocarpa	PoTr	Core eudicot	MIKC*
Potri.002G079000.1	Populus_trichocarpa	PoTr	Core eudicot	PI
Potri.002G062000.1	Populus_trichocarpa	PoTr	Core eudicot	Ma
Potri.002G028400.1	Populus_trichocarpa	PoTr	Core eudicot	AP3/DEF
Potri.001G329800.1	Populus_trichocarpa	PoTr	Core eudicot	Mb
Potri.001G328400.1	Populus_trichocarpa	PoTr	Core eudicot	FLC
Potri.001G284300.1	Populus_trichocarpa	PoTr	Core eudicot	ANR1
Potri.001G251400.1	Populus_trichocarpa	PoTr	Core eudicot	Ma
Potri.001G214900.1	Populus_trichocarpa	PoTr	Core eudicot	Mb
Potri.001G112400.1	Populus_trichocarpa	PoTr	Core eudicot	SOC1/TM3
Potri.001G058400.1	Populus_trichocarpa	PoTr	Core eudicot	SEP
Potri.001G058200.1	Populus_trichocarpa	PoTr	Core eudicot	FLC
Thecc.07G151300.1	Theobroma_cacao	ThCa	Core eudicot	Ma
Thecc.07G151200.1	Theobroma_cacao	ThCa	Core eudicot	Mb
Thecc.03G090700.1	Theobroma_cacao	ThCa	Core eudicot	MIKC*
Thecc.03G106300.1	Theobroma_cacao	ThCa	Core eudicot	SEP
Thecc.03G167100.1	Theobroma_cacao	ThCa	Core eudicot	SOC1/TM3
Thecc.03G043300.1	Theobroma_cacao	ThCa	Core eudicot	Ma
Thecc.03G268400.1	Theobroma_cacao	ThCa	Core eudicot	SOC1/TM3
Thecc.03G223500.1	Theobroma_cacao	ThCa	Core eudicot	GGM13
Thecc.03G166600.1	Theobroma_cacao	ThCa	Core eudicot	AGL6
Thecc.03G131100.1	Theobroma_cacao	ThCa	Core eudicot	TM8
Thecc.03G106700.1	Theobroma_cacao	ThCa	Core eudicot	SQUA
Thecc.08G195500.1	Theobroma_cacao	ThCa	Core eudicot	AGL12
Thecc.08G074800.1	Theobroma_cacao	ThCa	Core eudicot	ANR1
Thecc.08G070300.1	Theobroma_cacao	ThCa	Core eudicot	SVP
Thecc.08G112900.1	Theobroma_cacao	ThCa	Core eudicot	MIKC*
Thecc.08G194400.1	Theobroma_cacao	ThCa	Core eudicot	AG
Thecc.08G189900.1	Theobroma_cacao	ThCa	Core eudicot	Mg
Thecc.08G036900.1	Theobroma_cacao	ThCa	Core eudicot	AP3/DEF
Thecc.08G133200.1	Theobroma_cacao	ThCa	Core eudicot	PI
Thecc.06G153600.1	Theobroma_cacao	ThCa	Core eudicot	Ma
Thecc.06G160600.1	Theobroma_cacao	ThCa	Core eudicot	AG
Thecc.06G128600.1	Theobroma_cacao	ThCa	Core eudicot	Ma
Thecc.06G153500.1	Theobroma_cacao	ThCa	Core eudicot	Ma
Thecc.09G236200.1	Theobroma_cacao	ThCa	Core eudicot	Ma
Thecc.09G064300.1	Theobroma_cacao	ThCa	Core eudicot	MIKC*
Thecc.01G021900.1	Theobroma_cacao	ThCa	Core eudicot	Mb
Thecc.01G119800.1	Theobroma_cacao	ThCa	Core eudicot	Mb
Thecc.01G404500.1	Theobroma_cacao	ThCa	Core eudicot	AGL15
Thecc.01G079900.1	Theobroma_cacao	ThCa	Core eudicot	Ma
Thecc.01G091300.1	Theobroma_cacao	ThCa	Core eudicot	SVP
Thecc.01G066100.1	Theobroma_cacao	ThCa	Core eudicot	MIKC*
Thecc.01G371400.1	Theobroma_cacao	ThCa	Core eudicot	AGL6
Thecc.01G371300.1	Theobroma_cacao	ThCa	Core eudicot	SOC1/TM3
Thecc.01G024600.1	Theobroma_cacao	ThCa	Core eudicot	AP3/DEF
Thecc.01G107200.1	Theobroma_cacao	ThCa	Core eudicot	MIKC*
Thecc.01G160300.1	Theobroma_cacao	ThCa	Core eudicot	AG
Thecc.01G107100.1	Theobroma_cacao	ThCa	Core eudicot	MIKC*
Thecc.04G105700.1	Theobroma_cacao	ThCa	Core eudicot	SEP
Thecc.04G128400.1	Theobroma_cacao	ThCa	Core eudicot	Mb
Thecc.04G105900.1	Theobroma_cacao	ThCa	Core eudicot	SQUA
Thecc.04G269300.1	Theobroma_cacao	ThCa	Core eudicot	Mg
Thecc.04G039300.1	Theobroma_cacao	ThCa	Core eudicot	FLC
Thecc.10G045300.1	Theobroma_cacao	ThCa	Core eudicot	Mg
Thecc.10G049500.1	Theobroma_cacao	ThCa	Core eudicot	Mg
Thecc.05G229700.1	Theobroma_cacao	ThCa	Core eudicot	Mg
Thecc.05G107100.1	Theobroma_cacao	ThCa	Core eudicot	Mg
Thecc.05G106900.1	Theobroma_cacao	ThCa	Core eudicot	Mg
Thecc.05G329900.1	Theobroma_cacao	ThCa	Core eudicot	Mg
Thecc.05G229400.1	Theobroma_cacao	ThCa	Core eudicot	Mg
Thecc.05G329800.1	Theobroma_cacao	ThCa	Core eudicot	Mg
Thecc.05G106800.1	Theobroma_cacao	ThCa	Core eudicot	Mg
Thecc.05G229800.1	Theobroma_cacao	ThCa	Core eudicot	Mg
Thecc.05G229500.1	Theobroma_cacao	ThCa	Core eudicot	Mg
Thecc.05G150100.1	Theobroma_cacao	ThCa	Core eudicot	AGL15
Thecc.02G204300.1	Theobroma_cacao	ThCa	Core eudicot	FLC
Thecc.02G343900.1	Theobroma_cacao	ThCa	Core eudicot	MIKC*
Thecc.02G326000.1	Theobroma_cacao	ThCa	Core eudicot	SEP
Thecc.02G032000.1	Theobroma_cacao	ThCa	Core eudicot	Ma
Thecc.02G031800.1	Theobroma_cacao	ThCa	Core eudicot	Ma
Thecc.02G203800.1	Theobroma_cacao	ThCa	Core eudicot	SEP
Thecc.02G214400.1	Theobroma_cacao	ThCa	Core eudicot	Mg
Thecc.02G125800.1	Theobroma_cacao	ThCa	Core eudicot	ANR1
Thecc.02G157800.1	Theobroma_cacao	ThCa	Core eudicot	GGM13
Thecc.02G325800.1	Theobroma_cacao	ThCa	Core eudicot	SQUA
Thecc.02G129600.1	Theobroma_cacao	ThCa	Core eudicot	SVP
Thecc.02G031900.1	Theobroma_cacao	ThCa	Core eudicot	Ma
VIT_214s0068g01800.1	Vitis_vinifera	ViVi	Core eudicot	SQUA
VIT_214s0060g00300.1	Vitis_vinifera	ViVi	Core eudicot	Mg
VIT_214s0083g01050.2	Vitis_vinifera	ViVi	Core eudicot	SEP
VIT_214s0083g01030.1	Vitis_vinifera	ViVi	Core eudicot	SQUA
VIT_208s0007g08790.1	Vitis_vinifera	ViVi	Core eudicot	AGL15
VIT_208s0032g00974.1	Vitis_vinifera	ViVi	Core eudicot	Mg
VIT_201s0011g00100.1	Vitis_vinifera	ViVi	Core eudicot	SQUA
VIT_201s0010g03900.4	Vitis_vinifera	ViVi	Core eudicot	SEP
VIT_201s0010g03896.1	Vitis_vinifera	ViVi	Core eudicot	FLC
VIT_201s0011g01560.1	Vitis_vinifera	ViVi	Core eudicot	GGM13
VIT_201s0010g01530.1	Vitis_vinifera	ViVi	Core eudicot	Ma
VIT_201s0011g00110.1	Vitis_vinifera	ViVi	Core eudicot	SEP
VIT_201s0010g01500.1	Vitis_vinifera	ViVi	Core eudicot	Ma
VIT_217s0000g06340.2	Vitis_vinifera	ViVi	Core eudicot	MIKC*
VIT_217s0000g01230.6	Vitis_vinifera	ViVi	Core eudicot	TM8
VIT_217s0000g05000.1	Vitis_vinifera	ViVi	Core eudicot	SEP
VIT_217s0000g07135.1	Vitis_vinifera	ViVi	Core eudicot	Mb
VIT_217s0000g04990.1	Vitis_vinifera	ViVi	Core eudicot	SQUA
VIT_217s0000g08445.1	Vitis_vinifera	ViVi	Core eudicot	Mb
VIT_216s0022g02330.1	Vitis_vinifera	ViVi	Core eudicot	AGL6
VIT_216s0022g02400.4	Vitis_vinifera	ViVi	Core eudicot	SOC1/TM3
VIT_203s0017g00440.1	Vitis_vinifera	ViVi	Core eudicot	SVP
VIT_203s0167g00100.1	Vitis_vinifera	ViVi	Core eudicot	SVP
VIT_203s0088g00550.1	Vitis_vinifera	ViVi	Core eudicot	Ma
VIT_203s0088g00600.1	Vitis_vinifera	ViVi	Core eudicot	Ma
VIT_203s0088g00590.1	Vitis_vinifera	ViVi	Core eudicot	Ma
VIT_203s0097g00160.2	Vitis_vinifera	ViVi	Core eudicot	ANR1
VIT_203s0017g00450.1	Vitis_vinifera	ViVi	Core eudicot	SVP
VIT_203s0017g00360.1	Vitis_vinifera	ViVi	Core eudicot	SVP
VIT_203s0088g00610.1	Vitis_vinifera	ViVi	Core eudicot	Ma
VIT_203s0088g00510.1	Vitis_vinifera	ViVi	Core eudicot	Ma
VIT_218s0001g09540.1	Vitis_vinifera	ViVi	Core eudicot	MIKC*
VIT_218s0001g07460.2	Vitis_vinifera	ViVi	Core eudicot	SVP
VIT_218s0041g02140.1	Vitis_vinifera	ViVi	Core eudicot	AGL12
VIT_218s0001g07900.3	Vitis_vinifera	ViVi	Core eudicot	ANR1
VIT_218s0001g13460.1	Vitis_vinifera	ViVi	Core eudicot	AP3/DEF
VIT_218s0001g04810.1	Vitis_vinifera	ViVi	Core eudicot	MIKC*
VIT_218s0041g01880.1	Vitis_vinifera	ViVi	Core eudicot	AG
VIT_218s0001g01760.1	Vitis_vinifera	ViVi	Core eudicot	PI
VIT_215s0024g01860.1	Vitis_vinifera	ViVi	Core eudicot	SVP
VIT_215s0021g02220.1	Vitis_vinifera	ViVi	Core eudicot	Mb
VIT_215s0048g00485.1	Vitis_vinifera	ViVi	Core eudicot	Mb
VIT_215s0048g00495.1	Vitis_vinifera	ViVi	Core eudicot	Mb
VIT_215s0021g02250.1	Vitis_vinifera	ViVi	Core eudicot	Mb
VIT_215s0107g00120.1	Vitis_vinifera	ViVi	Core eudicot	SVP
VIT_215s0048g01270.1	Vitis_vinifera	ViVi	Core eudicot	AGL6
VIT_215s0024g02000.1	Vitis_vinifera	ViVi	Core eudicot	SVP
VIT_215s0048g01240.1	Vitis_vinifera	ViVi	Core eudicot	SOC1/TM3
VIT_215s0021g00560.1	Vitis_vinifera	ViVi	Core eudicot	Mb
VIT_212s0059g02675.1	Vitis_vinifera	ViVi	Core eudicot	MIKC*
VIT_212s0142g00360.1	Vitis_vinifera	ViVi	Core eudicot	AG
VIT_202s0109g00384.1	Vitis_vinifera	ViVi	Core eudicot	Mg
VIT_202s0025g04650.1	Vitis_vinifera	ViVi	Core eudicot	SOC1/TM3
VIT_202s0025g02350.1	Vitis_vinifera	ViVi	Core eudicot	GGM13
VIT_202s0109g00382.1	Vitis_vinifera	ViVi	Core eudicot	Mg
VIT_200s0729g00010.1	Vitis_vinifera	ViVi	Core eudicot	SVP
VIT_200s0211g00180.1	Vitis_vinifera	ViVi	Core eudicot	ANR1
VIT_200s0313g00070.1	Vitis_vinifera	ViVi	Core eudicot	SVP
VIT_200s0386g00010.1	Vitis_vinifera	ViVi	Core eudicot	Ma
VIT_200s1450g00005.1	Vitis_vinifera	ViVi	Core eudicot	Ma
VIT_200s0211g00150.1	Vitis_vinifera	ViVi	Core eudicot	ANR1
VIT_200s0250g00085.1	Vitis_vinifera	ViVi	Core eudicot	Ma
VIT_213s0019g05285.1	Vitis_vinifera	ViVi	Core eudicot	Ma
VIT_213s0074g00182.1	Vitis_vinifera	ViVi	Core eudicot	Ma
VIT_213s0158g00100.2	Vitis_vinifera	ViVi	Core eudicot	AGL15
VIT_210s0042g00820.1	Vitis_vinifera	ViVi	Core eudicot	GGM13
VIT_210s0003g03025.1	Vitis_vinifera	ViVi	Core eudicot	Ma
VIT_210s0003g03970.1	Vitis_vinifera	ViVi	Core eudicot	Ma
VIT_210s0003g03020.1	Vitis_vinifera	ViVi	Core eudicot	Ma
VIT_210s0003g02070.2	Vitis_vinifera	ViVi	Core eudicot	AG
VIT_210s0003g03015.1	Vitis_vinifera	ViVi	Core eudicot	Ma
VIT_207s0129g00650.1	Vitis_vinifera	ViVi	Core eudicot	MIKC*
VIT_207s0005g06590.1	Vitis_vinifera	ViVi	Core eudicot	Ma
VIT_207s0031g01140.1	Vitis_vinifera	ViVi	Core eudicot	MIKC*
VIT_219s0014g00310.1	Vitis_vinifera	ViVi	Core eudicot	MIKC*
VIT_204s0008g01980.1	Vitis_vinifera	ViVi	Core eudicot	MIKC*
VIT_204s0023g02820.1	Vitis_vinifera	ViVi	Core eudicot	AP3/DEF
VIT_205s0049g01465.1	Vitis_vinifera	ViVi	Core eudicot	Mb
VIT_205s0020g01043.1	Vitis_vinifera	ViVi	Core eudicot	Mg
VIT_205s0020g01046.1	Vitis_vinifera	ViVi	Core eudicot	Mg
VIT_205s0020g01055.1	Vitis_vinifera	ViVi	Core eudicot	Mg
PNR27537.1	Physcomitrella_patens	PhPa	Moss	Ma
PNR35851.1	Physcomitrella_patens	PhPa	Moss	GGM13
PNR36150.1	Physcomitrella_patens	PhPa	Moss	MIKC*
PNR36711.1	Physcomitrella_patens	PhPa	Moss	Mb
PNR37747.1	Physcomitrella_patens	PhPa	Moss	Mg
PNR38106.1	Physcomitrella_patens	PhPa	Moss	Ma
PNR41132.1	Physcomitrella_patens	PhPa	Moss	GGM13
PNR41466.1	Physcomitrella_patens	PhPa	Moss	MIKC*
PNR42979.1	Physcomitrella_patens	PhPa	Moss	Mb
PNR44220.1	Physcomitrella_patens	PhPa	Moss	GGM13
PNR44243.1	Physcomitrella_patens	PhPa	Moss	MIKC*
PNR47640.1	Physcomitrella_patens	PhPa	Moss	MIKC*
PNR49350.1	Physcomitrella_patens	PhPa	Moss	MIKC*
PNR49351.1	Physcomitrella_patens	PhPa	Moss	MIKC*
PNR54689.1	Physcomitrella_patens	PhPa	Moss	GGM13
PNR54843.1	Physcomitrella_patens	PhPa	Moss	MIKC*
PNR58242.1	Physcomitrella_patens	PhPa	Moss	MIKC*
PNR58244.1	Physcomitrella_patens	PhPa	Moss	MIKC*
PNR58253.1	Physcomitrella_patens	PhPa	Moss	GGM13
PNR58329.1	Physcomitrella_patens	PhPa	Moss	Mb
PNR58330.1	Physcomitrella_patens	PhPa	Moss	Mb
PNR62966.1	Physcomitrella_patens	PhPa	Moss	GGM13
PNR63410.1	Physcomitrella_patens	PhPa	Moss	MIKC*
PNR63411.1	Physcomitrella_patens	PhPa	Moss	MIKC*
XP_002961531.1	Selaginella_moellendorffii	SeMo	Moss	Mb
XP_024524067.1	Selaginella_moellendorffii	SeMo	Moss	Unclassfied
XP_002966330.1	Selaginella_moellendorffii	SeMo	Moss	Ma
XP_002967816.1	Selaginella_moellendorffii	SeMo	Moss	Ma
XP_024529960.1	Selaginella_moellendorffii	SeMo	Moss	Unclassfied
XP_024531123.1	Selaginella_moellendorffii	SeMo	Moss	MIKC*
XP_002970519.1	Selaginella_moellendorffii	SeMo	Moss	Mb
XP_024531297.1	Selaginella_moellendorffii	SeMo	Moss	Unclassfied
XP_024534891.1	Selaginella_moellendorffii	SeMo	Moss	Ma
XP_024535371.1	Selaginella_moellendorffii	SeMo	Moss	Unclassfied
XP_024538441.1	Selaginella_moellendorffii	SeMo	Moss	GGM13
XP_002978231.1	Selaginella_moellendorffii	SeMo	Moss	Ma
XP_002978603.1	Selaginella_moellendorffii	SeMo	Moss	Mb
XP_024539268.1	Selaginella_moellendorffii	SeMo	Moss	MIKC*
XP_024540266.1	Selaginella_moellendorffii	SeMo	Moss	GGM13
XP_002981044.1	Selaginella_moellendorffii	SeMo	Moss	MIKC*
XP_002981700.1	Selaginella_moellendorffii	SeMo	Moss	Ma
XP_002982519.1	Selaginella_moellendorffii	SeMo	Moss	MIKC*
XP_024545727.1	Selaginella_moellendorffii	SeMo	Moss	GGM13
XP_002985665.1	Selaginella_moellendorffii	SeMo	Moss	Ma
XP_024515496.1	Selaginella_moellendorffii	SeMo	Moss	GGM13
XP_024517802.1	Selaginella_moellendorffii	SeMo	Moss	GGM13
XP_024520892.1	Selaginella_moellendorffii	SeMo	Moss	GGM13
XP_002994589.1	Selaginella_moellendorffii	SeMo	Moss	Ma
scaffold00001.225_AP3/DEF	Amborella_trichopoda	AmTr	Basal angiosperm	AP3/DEF
scaffold00001.226_OsMADS32	Amborella_trichopoda	AmTr	Basal angiosperm	OsMADS32
scaffold00001.409_TM3	Amborella_trichopoda	AmTr	Basal angiosperm	SOC1/TM3
scaffold00001.413_AGL6	Amborella_trichopoda	AmTr	Basal angiosperm	AGL6
scaffold00001.461_GMM13	Amborella_trichopoda	AmTr	Basal angiosperm	GGM13
scaffold00002.466_GMM13	Amborella_trichopoda	AmTr	Basal angiosperm	GGM13
scaffold00010.217_MIKCS	Amborella_trichopoda	AmTr	Basal angiosperm	MIKC*
scaffold00010.504_MIKCS	Amborella_trichopoda	AmTr	Basal angiosperm	MIKC*
scaffold00013.53_SEP	Amborella_trichopoda	AmTr	Basal angiosperm	SEP
scaffold00013.57_TM8	Amborella_trichopoda	AmTr	Basal angiosperm	TM8
scaffold00013.60_TM8	Amborella_trichopoda	AmTr	Basal angiosperm	TM8
scaffold00021.296_AG	Amborella_trichopoda	AmTr	Basal angiosperm	AG
scaffold00022.374_Mb	Amborella_trichopoda	AmTr	Basal angiosperm	Mb
scaffold00025.268_Mb	Amborella_trichopoda	AmTr	Basal angiosperm	Mb
scaffold00025.271_Mb	Amborella_trichopoda	AmTr	Basal angiosperm	Mb
scaffold00025.385_Ma	Amborella_trichopoda	AmTr	Basal angiosperm	Ma
scaffold00046.134_ANR1	Amborella_trichopoda	AmTr	Basal angiosperm	ANR1
scaffold00047.105_SQUA	Amborella_trichopoda	AmTr	Basal angiosperm	SQUA
scaffold00047.121_SEP	Amborella_trichopoda	AmTr	Basal angiosperm	SEP
scaffold00050.92_Ma	Amborella_trichopoda	AmTr	Basal angiosperm	Ma
scaffold00053.185_AGL15	Amborella_trichopoda	AmTr	Basal angiosperm	AGL15
scaffold00066.97_AP3/DEF	Amborella_trichopoda	AmTr	Basal angiosperm	AP3/DEF
scaffold00071.203_STK	Amborella_trichopoda	AmTr	Basal angiosperm	AG
scaffold00071.216_AGL12	Amborella_trichopoda	AmTr	Basal angiosperm	AGL12
scaffold00089.36_PI	Amborella_trichopoda	AmTr	Basal angiosperm	PI
scaffold00095.150_Mg	Amborella_trichopoda	AmTr	Basal angiosperm	Mg
scaffold00109.2_ANR1	Amborella_trichopoda	AmTr	Basal angiosperm	ANR1
scaffold00116.30_Mb	Amborella_trichopoda	AmTr	Basal angiosperm	Mb
scaffold00127.17_SVP	Amborella_trichopoda	AmTr	Basal angiosperm	SVP
scaffold00140.17_Ma	Amborella_trichopoda	AmTr	Basal angiosperm	Ma
scaffold00159.17_Ma	Amborella_trichopoda	AmTr	Basal angiosperm	Ma
scaffold00159.18_Ma	Amborella_trichopoda	AmTr	Basal angiosperm	Ma
scaffold00159.19_Ma	Amborella_trichopoda	AmTr	Basal angiosperm	Ma
scaffold00176.19_Mg	Amborella_trichopoda	AmTr	Basal angiosperm	Mb
NC1G0102460	Nymphaea_colorata	NyCo	Basal angiosperm	Mb
NC1G0103880	Nymphaea_colorata	NyCo	Basal angiosperm	Mb
NC1G0103890	Nymphaea_colorata	NyCo	Basal angiosperm	Mb
NC10G0046300	Nymphaea_colorata	NyCo	Basal angiosperm	Mg
NC10G0165710	Nymphaea_colorata	NyCo	Basal angiosperm	Ma
NC10G0165760	Nymphaea_colorata	NyCo	Basal angiosperm	Ma
NC10G0166150	Nymphaea_colorata	NyCo	Basal angiosperm	Mg
NC10G0166160	Nymphaea_colorata	NyCo	Basal angiosperm	Mg
NC10G0166170	Nymphaea_colorata	NyCo	Basal angiosperm	Mg
NC11G0015800	Nymphaea_colorata	NyCo	Basal angiosperm	Ma
NC13G0025930	Nymphaea_colorata	NyCo	Basal angiosperm	Mb
NC13G0025940	Nymphaea_colorata	NyCo	Basal angiosperm	Mb
NC13G0028280	Nymphaea_colorata	NyCo	Basal angiosperm	Ma
NC13G0028300	Nymphaea_colorata	NyCo	Basal angiosperm	Ma
NC13G0028310	Nymphaea_colorata	NyCo	Basal angiosperm	Ma
NC13G0028320	Nymphaea_colorata	NyCo	Basal angiosperm	Ma
NC13G0028330	Nymphaea_colorata	NyCo	Basal angiosperm	Ma
NC13G0028340	Nymphaea_colorata	NyCo	Basal angiosperm	Ma
NC13G0028350	Nymphaea_colorata	NyCo	Basal angiosperm	Ma
NC13G0028360	Nymphaea_colorata	NyCo	Basal angiosperm	Ma
NC13G0028370	Nymphaea_colorata	NyCo	Basal angiosperm	Ma
NC14G0014320	Nymphaea_colorata	NyCo	Basal angiosperm	Ma
NC14G0157210	Nymphaea_colorata	NyCo	Basal angiosperm	Ma
NC14G0175330	Nymphaea_colorata	NyCo	Basal angiosperm	Ma
NC14G0175340	Nymphaea_colorata	NyCo	Basal angiosperm	Ma
NC14G0175350	Nymphaea_colorata	NyCo	Basal angiosperm	Ma
NC14G0175360	Nymphaea_colorata	NyCo	Basal angiosperm	Ma
NC2G0000030	Nymphaea_colorata	NyCo	Basal angiosperm	SVP
NC2G0037910	Nymphaea_colorata	NyCo	Basal angiosperm	Ma
NC3G0243040	Nymphaea_colorata	NyCo	Basal angiosperm	Ma
NC4G0197920	Nymphaea_colorata	NyCo	Basal angiosperm	Ma
NC5G0048130	Nymphaea_colorata	NyCo	Basal angiosperm	Ma
NC5G0051070	Nymphaea_colorata	NyCo	Basal angiosperm	Ma
NC6G0256920	Nymphaea_colorata	NyCo	Basal angiosperm	Ma
NC7G0277150	Nymphaea_colorata	NyCo	Basal angiosperm	Ma
NC7G0277180	Nymphaea_colorata	NyCo	Basal angiosperm	Ma
NC7G0277220	Nymphaea_colorata	NyCo	Basal angiosperm	Ma
NC7G0277230	Nymphaea_colorata	NyCo	Basal angiosperm	Ma
NC7G0277260	Nymphaea_colorata	NyCo	Basal angiosperm	Ma
NC7G0278230	Nymphaea_colorata	NyCo	Basal angiosperm	Ma
NC7G0289150	Nymphaea_colorata	NyCo	Basal angiosperm	Ma
NC1G0089460	Nymphaea_colorata	NyCo	Basal angiosperm	AGL12
NC1G0090250	Nymphaea_colorata	NyCo	Basal angiosperm	MIKC*
NC1G0132990	Nymphaea_colorata	NyCo	Basal angiosperm	GGM13
NC1G0148160	Nymphaea_colorata	NyCo	Basal angiosperm	PI
NC1G0181840	Nymphaea_colorata	NyCo	Basal angiosperm	OsMADS32
NC1G0182010	Nymphaea_colorata	NyCo	Basal angiosperm	AG
NC10G0046690	Nymphaea_colorata	NyCo	Basal angiosperm	Unclassfied
NC13G0027500	Nymphaea_colorata	NyCo	Basal angiosperm	AGL15
NC2G0000260	Nymphaea_colorata	NyCo	Basal angiosperm	MIKC*
NC3G0228920	Nymphaea_colorata	NyCo	Basal angiosperm	ANR1
NC6G0253390	Nymphaea_colorata	NyCo	Basal angiosperm	GGM13
NC6G0254680	Nymphaea_colorata	NyCo	Basal angiosperm	GGM13
NC6G0254750	Nymphaea_colorata	NyCo	Basal angiosperm	GGM13
NC6G0254780	Nymphaea_colorata	NyCo	Basal angiosperm	GGM13
NC6G0254900	Nymphaea_colorata	NyCo	Basal angiosperm	GGM13
NC6G0255060	Nymphaea_colorata	NyCo	Basal angiosperm	GGM13
NC6G0269240	Nymphaea_colorata	NyCo	Basal angiosperm	Ma
NC7G0235320	Nymphaea_colorata	NyCo	Basal angiosperm	SQUA
NC7G0291950	Nymphaea_colorata	NyCo	Basal angiosperm	AG
NC7G0292090	Nymphaea_colorata	NyCo	Basal angiosperm	AGL12
NC8G0059960	Nymphaea_colorata	NyCo	Basal angiosperm	SQUA
NC8G0059970	Nymphaea_colorata	NyCo	Basal angiosperm	SEP
NC8G0215180	Nymphaea_colorata	NyCo	Basal angiosperm	MIKC*
NC8G0216850	Nymphaea_colorata	NyCo	Basal angiosperm	SVP
NC9G0111840	Nymphaea_colorata	NyCo	Basal angiosperm	Unclassfied
NC9G0169520	Nymphaea_colorata	NyCo	Basal angiosperm	ANR1
NC9G0274550	Nymphaea_colorata	NyCo	Basal angiosperm	AGL6
NC9G0274600	Nymphaea_colorata	NyCo	Basal angiosperm	SOC1/TM3
NC9G0274980	Nymphaea_colorata	NyCo	Basal angiosperm	AP3/DEF
Spipo4G0054800	Spirodela_polyrhiza	SpPo	Monocot	MIKC*
Spipo4G0080000	Spirodela_polyrhiza	SpPo	Monocot	AG
Spipo4G0054700	Spirodela_polyrhiza	SpPo	Monocot	TM8
Spipo4G0049400	Spirodela_polyrhiza	SpPo	Monocot	Mb
Spipo4G0098100	Spirodela_polyrhiza	SpPo	Monocot	PI
Spipo4G0055100	Spirodela_polyrhiza	SpPo	Monocot	MIKC*
Spipo4G0113500	Spirodela_polyrhiza	SpPo	Monocot	PI
Spipo4G0055000	Spirodela_polyrhiza	SpPo	Monocot	MIKC*
Spipo4G0015000	Spirodela_polyrhiza	SpPo	Monocot	SVP
Spipo21G0040100	Spirodela_polyrhiza	SpPo	Monocot	Mb
Spipo7G0069800	Spirodela_polyrhiza	SpPo	Monocot	Mb
Spipo15G0008400	Spirodela_polyrhiza	SpPo	Monocot	MIKC*
Spipo0G0120600	Spirodela_polyrhiza	SpPo	Monocot	SVP
Spipo0G0069200	Spirodela_polyrhiza	SpPo	Monocot	GGM13
Spipo0G0153900	Spirodela_polyrhiza	SpPo	Monocot	Mb
Spipo0G0016500	Spirodela_polyrhiza	SpPo	Monocot	Ma
Spipo0G0154000	Spirodela_polyrhiza	SpPo	Monocot	Mb
Spipo20G0037400	Spirodela_polyrhiza	SpPo	Monocot	MIKC*
Spipo20G0020800	Spirodela_polyrhiza	SpPo	Monocot	SVP
Spipo20G0021000	Spirodela_polyrhiza	SpPo	Monocot	SVP
Spipo20G0020600	Spirodela_polyrhiza	SpPo	Monocot	SVP
Spipo20G0020900	Spirodela_polyrhiza	SpPo	Monocot	SVP
Spipo20G0021100	Spirodela_polyrhiza	SpPo	Monocot	SVP
Spipo2G0082200	Spirodela_polyrhiza	SpPo	Monocot	SEP
Spipo2G0052500	Spirodela_polyrhiza	SpPo	Monocot	Mg
Spipo2G0082100	Spirodela_polyrhiza	SpPo	Monocot	SQUA
Spipo2G0052600	Spirodela_polyrhiza	SpPo	Monocot	Mg
Spipo2G0125000	Spirodela_polyrhiza	SpPo	Monocot	ANR1
Spipo2G0115300	Spirodela_polyrhiza	SpPo	Monocot	Ma
Spipo8G0023100	Spirodela_polyrhiza	SpPo	Monocot	Mg
Spipo8G0020700	Spirodela_polyrhiza	SpPo	Monocot	Mg
Spipo8G0023400	Spirodela_polyrhiza	SpPo	Monocot	Mg
Spipo19G0001100	Spirodela_polyrhiza	SpPo	Monocot	AG
Spipo9G0016400	Spirodela_polyrhiza	SpPo	Monocot	SQUA
Spipo29G0029200	Spirodela_polyrhiza	SpPo	Monocot	Ma
Spipo1G0109200	Spirodela_polyrhiza	SpPo	Monocot	Mb
Spipo1G0108400	Spirodela_polyrhiza	SpPo	Monocot	Mb
Spipo1G0115200	Spirodela_polyrhiza	SpPo	Monocot	Mb
Spipo1G0109400	Spirodela_polyrhiza	SpPo	Monocot	Mb
Spipo1G0108300	Spirodela_polyrhiza	SpPo	Monocot	Mb
Spipo11G0016900	Spirodela_polyrhiza	SpPo	Monocot	Ma
Spipo11G0042900	Spirodela_polyrhiza	SpPo	Monocot	Ma
Spipo11G0017500	Spirodela_polyrhiza	SpPo	Monocot	AGL6
Zosma136g00360.1	Zostera_marina	ZoMa	Monocot	MIKC*
Zosma20g00030.1	Zostera_marina	ZoMa	Monocot	Ma
Zosma114g00480.1	Zostera_marina	ZoMa	Monocot	GGM13
Zosma146g00340.1	Zostera_marina	ZoMa	Monocot	PI
Zosma180g00230.1	Zostera_marina	ZoMa	Monocot	Ma
Zosma6g00550.1	Zostera_marina	ZoMa	Monocot	SQUA
Zosma21g00680.1	Zostera_marina	ZoMa	Monocot	AG
Zosma37g00440.1	Zostera_marina	ZoMa	Monocot	Mg
Zosma127g00090.1	Zostera_marina	ZoMa	Monocot	SEP
Zosma55g00480.1	Zostera_marina	ZoMa	Monocot	SQUA
Zosma22g01150.1	Zostera_marina	ZoMa	Monocot	Mg
Zosma89g00440.1	Zostera_marina	ZoMa	Monocot	TM8
Zosma89g01160.1	Zostera_marina	ZoMa	Monocot	MIKC*
Zosma4g00620.1	Zostera_marina	ZoMa	Monocot	Mg
Zosma105g00590.1	Zostera_marina	ZoMa	Monocot	AG
Zosma76g00210.1	Zostera_marina	ZoMa	Monocot	AGL6
Zosma76g00080.1	Zostera_marina	ZoMa	Monocot	OsMADS32
Zosma76g00140.1	Zostera_marina	ZoMa	Monocot	AG
Zosma106g00500.1	Zostera_marina	ZoMa	Monocot	SOC1/TM3
Zosma54g00160.1	Zostera_marina	ZoMa	Monocot	SQUA
Zosma54g00260.1	Zostera_marina	ZoMa	Monocot	Ma
Zosma54g00230.1	Zostera_marina	ZoMa	Monocot	Ma
Zosma12g00350.1	Zostera_marina	ZoMa	Monocot	SQUA
Zosma311g00030.1	Zostera_marina	ZoMa	Monocot	MIKC*
Zosma296g00130.1	Zostera_marina	ZoMa	Monocot	MIKC*
Zosma3972g00010.1	Zostera_marina	ZoMa	Monocot	Mg
Zosma1406g00020.1	Zostera_marina	ZoMa	Monocot	MIKC*
Zosma120g00700.1	Zostera_marina	ZoMa	Monocot	MIKC*
Zosma1g02530.1	Zostera_marina	ZoMa	Monocot	Mb
Zosma1g02510.1	Zostera_marina	ZoMa	Monocot	Mb
Zosma173g00150.1	Zostera_marina	ZoMa	Monocot	MIKC*
Zosma203g00280.1	Zostera_marina	ZoMa	Monocot	AP3/DEF
Zosma203g00090.1	Zostera_marina	ZoMa	Monocot	ANR1
Zosma7g01540.1	Zostera_marina	ZoMa	Monocot	TM8
Zosma7g01530.1	Zostera_marina	ZoMa	Monocot	SEP
Zosma353g00060.1	Zostera_marina	ZoMa	Monocot	MIKC*
Zosma2g02980.1	Zostera_marina	ZoMa	Monocot	MIKC*
Zosma2g03630.1	Zostera_marina	ZoMa	Monocot	MIKC*
Zosma2g02220.1	Zostera_marina	ZoMa	Monocot	AGL12
Zosma2g02180.1	Zostera_marina	ZoMa	Monocot	Ma
Zosma36g00050.1	Zostera_marina	ZoMa	Monocot	MIKC*
Zosma34g00390.1	Zostera_marina	ZoMa	Monocot	Mb
Zosma34g00560.1	Zostera_marina	ZoMa	Monocot	Mg
Zosma147g00340.1	Zostera_marina	ZoMa	Monocot	Ma
Zosma68g00830.1	Zostera_marina	ZoMa	Monocot	SVP
Zosma83g00280.1	Zostera_marina	ZoMa	Monocot	AG
Zosma83g00290.1	Zostera_marina	ZoMa	Monocot	AGL12
Zosma209g00220.1	Zostera_marina	ZoMa	Monocot	Mb
Zosma16g00320.1	Zostera_marina	ZoMa	Monocot	Mg
Zosma25g00050.1	Zostera_marina	ZoMa	Monocot	Ma

## Sheet: Supplementary Table S5
Table S5. Statistics of ancestral duplication events and number of MADS-box subfamilies in 22 species
Species	Total	Genome size (Mb)	Ma	Mb	Mg	MIKC*	FLC	AGL15	OsMADS32	AGL12	AP3/DEF	SOC1/TM3	TM8	GGM13	AGL6	ANR1	SEP	PI	SQUA	AG	SVP	Unclassfied
Theobroma_cacao	66	346	10	4	14	7	2	2	0	1	2	3	1	2	2	2	4	1	3	3	3	0
Arabidopsis_thaliana	108	135	24	22	16	7	6	2	0	1	1	6	0	2	2	4	4	1	4	4	2	0
Populus_trichocarpa	102	392	23	7	6	8	6	2	0	2	3	5	2	4	3	3	5	2	5	4	9	3
Vitis_vinifera	81	475	17	8	7	8	1	2	0	1	2	3	1	3	2	4	4	1	4	3	10	0
Helianthus_annuus	97	3600	11	3	20	4	3	3	0	2	5	6	1	1	1	5	8	2	10	5	7	0
Antirrhinum_majus	85	520	31	5	7	6	2	2	0	1	1	3	1	1	1	5	6	1	5	4	2	1
Beta_vulgaris	44	628	7	1	2	3	1	2	0	1	2	2	0	1	1	4	4	2	3	2	5	1
Nelumbo_nucifera	50	929	10	5	5	5	0	2	0	1	3	2	1	2	2	2	3	1	2	2	2	0
Aquilegia_coerulea	82	292	21	4	23	3	0	1	0	1	4	4	1	1	1	1	4	1	3	3	2	4
Akebia_trifoliata	47	619	7	3(0)	3(6)	9	0	1	0	1	3	2	0(1)	1	2	2	4	1	2	4(3)	2	0
Papaver_somniferum	162	2870	63	13	9	8	0	2	0	2	13	8	2	2	2	16	6	4	4	4	4	0
Macleaya_cordata	51	540	25	2	0	3	0	1	0	1	2	1	1	1	1	2	2	1	2	2	4	0
Oryza_sativa	71	430	12	9	6	5	0	1	1	2	1	5	0	3	2	5	5	2	4	5	3	0
Brachypodium_distachyon	73	272	11	9	14	6	0	0	1	4	1	3	0	2	1	3	5	2	4	4	3	0
Sorghum_bicolor	78	828	16	8	12	5	0	0	1	3	1	3	0	4	2	4	5	2	4	4	3	1
Apostasia_shenzhenica	37	471	6	0	4	2	0	0	1	1	2	1	0	1	3	4	3	1	2	4	2	0
Zostera_marina	50	261	7	4	6	11	0	0	1	2	1	1	2	1	1	1	2	1	4	4	1	0
Spirodela_polyrhiza	43	158	5	10	5	5	0	0	0	0	0	0	1	1	1	1	1	2	2	2	7	0
Nymphaea_colorata	70	409	32	5	4	3	0	1	1	2	1	1	0	7	1	2	1	1	2	2	2	2
Amborella_trichopoda	34	706	6	5	1	2	0	1	1	1	2	1	2	2	1	2	2	1	1	2	1	0
Selaginella_moellendorffii	24	213	7	3	0	4	0	0	0	0	0	0	0	6	0	0	0	0	0	0	0	4
Physcomitrella_patens	24	473	2	4	1	11	0	0	0	0	0	0	0	6	0	0	0	0	0	0	0	0
Potential duplication event						ζ/ε	ω	ω	-	τ	ψ	ψ and ω	-	ζ/ε	-	ζ/ε	ζ/ε	τ	ψ, ω and τ	ζ/ε	ψ, ω and τ
ζ, ancestral seed plant WGD
ε, ancestral angiosperms WGD
τ, monocots WGD
ψ, hypothetical eudicots WGD
ω, hypothetical core eudicot additional diploid fusion
